# Supplementary material for: Conifer wood assemblage dominated by Podocarpaceae, early Eocene of Laguna del Hunco, central Argentinean Patagonia
Source: PhytoKeys. 2020 Aug 21;156:81–102. doi: 10.3897/phytokeys.156.54175 (PMC7456426; doi:10.3897/phytokeys.156.54175)
Supplement: XML Treatment for Protophyllocladoxylon francisiae [file phytokeys.156.54175-treatment1.xml]

<!DOCTYPE tp:taxon-treatment
  PUBLIC "-//TaxonX//DTD Taxonomic Treatment Publishing DTD v0 20100105//EN" "tax-treatment-NSO.dtd">
<tp:taxon-treatment xmlns:tp="http://www.plazi.org/taxpub"><tp:treatment-meta><kwd-group><label>Taxon classification</label><kwd><named-content xmlns:xlink="http://www.w3.org/1999/xlink" content-type="kingdom">Plantae</named-content></kwd><kwd><named-content xmlns:xlink="http://www.w3.org/1999/xlink" content-type="order">Pinales</named-content></kwd><kwd><named-content xmlns:xlink="http://www.w3.org/1999/xlink" content-type="family">Podocarpaceae</named-content></kwd></kwd-group><mixed-citation publication-type="journal"><person-group><name><surname>Pujana</surname><given-names>Roberto R.</given-names></name><name><surname>Wilf</surname><given-names>Peter</given-names></name><name><surname>Gandolfo</surname><given-names>Maria A.</given-names></name></person-group><article-title>Conifer wood assemblage dominated by <tp:taxon-name><tp:taxon-name-part taxon-name-part-type="family">Podocarpaceae</tp:taxon-name-part></tp:taxon-name>, early Eocene of Laguna del Hunco, central Argentinean Patagonia</article-title><source>PhytoKeys</source><day>21</day><month>8</month><year>2020</year><volume>156</volume><fpage>81</fpage><lpage>102</lpage><pub-id pub-id-type="doi">10.3897/phytokeys.156.54175</pub-id></mixed-citation></tp:treatment-meta><tp:nomenclature><tp:taxon-name><object-id xmlns:xlink="http://www.w3.org/1999/xlink" content-type="arpha" xlink:type="simple">06199D57-C350-55ED-8417-736AABFE0EDD</object-id>
              <tp:taxon-name-part taxon-name-part-type="genus" reg="Protophyllocladoxylon">Protophyllocladoxylon</tp:taxon-name-part>
              <tp:taxon-name-part taxon-name-part-type="species" reg="francisiae">francisiae</tp:taxon-name-part>
            </tp:taxon-name><tp:taxon-authority>Pujana, Santillana &amp; Marenssi</tp:taxon-authority><xref ref-type="fig" rid="F2">Figure 2A–F</xref></tp:nomenclature><tp:treatment-sec sec-type="material" id="SECID0EXFAG"><title>Studied material.</title><p><abbrev xmlns:xlink="http://www.w3.org/1999/xlink" content-type="institution" xlink:title="Museo Paleontológico Egidio Feruglio, Trelew, Chubut Province, Argentina" xlink:type="simple">MPEF-Pb</abbrev> 10694.</p></tp:treatment-sec><tp:treatment-sec sec-type="Locality" id="SECID0E3FAG"><title>Locality.</title><p>LU2 at Laguna del Hunco (Fig. <xref ref-type="fig" rid="F1">1</xref>, Table <xref ref-type="table" rid="T1">1</xref>), Chubut Province, Argentina.</p></tp:treatment-sec><tp:treatment-sec sec-type="Stratigraphic provenance" id="SECID0EKGAG"><title>Stratigraphic provenance.</title><p>Tufolitas Laguna del Hunco, Huitrera Formation (Ypresian, early Eocene).</p></tp:treatment-sec><tp:treatment-sec sec-type="description" id="SECID0EPGAG"><title>Description.</title><p>Growth ring boundaries are distinct (Fig. <xref ref-type="fig" rid="F2">2A, B</xref>), latewood with 1–3 rows of tracheids (Fig. <xref ref-type="fig" rid="F2">2B</xref>). Tracheids are roundish to polygonal as seen in transverse section (Fig. <xref ref-type="fig" rid="F2">2B</xref>). Intertracheary pitting in radial walls is mixed, uni- to biseriate, predominantly uniseriate (<abbrev xmlns:xlink="http://www.w3.org/1999/xlink" xlink:title="Seriation index" id="ABBRID0EBHAG" xlink:type="simple">Si</abbrev> = 1.25), contiguous (<abbrev xmlns:xlink="http://www.w3.org/1999/xlink" xlink:title="Contiguity percentage" id="ABBRID0EFHAG" xlink:type="simple">Cp</abbrev> = 88.1%), and mostly alternate, rarely opposite, when biseriate (Fig. <xref ref-type="fig" rid="F2">2C, D</xref>). Intertracheary pits are hexagonal to rounded in outline; 19.2 (13.8–24.6, <abbrev xmlns:xlink="http://www.w3.org/1999/xlink" xlink:title="Standard deviation" id="ABBRID0ENHAG" xlink:type="simple">SD</abbrev> = 1.9) μm in vertical diameter (Fig. <xref ref-type="fig" rid="F2">2C, D</xref>). Tracheid tangential diameter is 44.5 (30.3–61.2, <abbrev xmlns:xlink="http://www.w3.org/1999/xlink" xlink:title="Standard deviation" id="ABBRID0EVHAG" xlink:type="simple">SD</abbrev> = 7.0) μm. Cross-fields have 1–4, mean 1.9, pits per cross-field (Fig. <xref ref-type="fig" rid="F2">2E, F</xref>). Cross-field pits are circular with simple borders (rarely with narrow borders); 14.8 (11.8–18.4, <abbrev xmlns:xlink="http://www.w3.org/1999/xlink" xlink:title="Standard deviation" id="ABBRID0E4HAG" xlink:type="simple">SD</abbrev> = 1.8) μm in vertical diameter (Figs <xref ref-type="fig" rid="F2">2E, F</xref>, <xref ref-type="fig" rid="F6">6A</xref>). Horizontal walls of ray parenchyma cells are smooth (Fig. <xref ref-type="fig" rid="F2">2E</xref>). Wall alteration (not helical thickening) of the secondary walls of tracheids is observed (Fig. <xref ref-type="fig" rid="F2">2G</xref>). Average ray height is medium, 5.6 (1–13, <abbrev xmlns:xlink="http://www.w3.org/1999/xlink" xlink:title="Standard deviation" id="ABBRID0ERIAG" xlink:type="simple">SD</abbrev> = 3.2) cells high, rays are exclusively uniseriate (Fig. <xref ref-type="fig" rid="F2">2H, I</xref>) and with a frequency of 3.5 (2–5, <abbrev xmlns:xlink="http://www.w3.org/1999/xlink" xlink:title="Standard deviation" id="ABBRID0EZIAG" xlink:type="simple">SD</abbrev> = 0.9) rays per mm.</p><fig id="F2" position="float" orientation="portrait"><object-id xmlns:xlink="http://www.w3.org/1999/xlink" content-type="doi" xlink:type="simple">10.3897/phytokeys.156.54175.figure2</object-id><object-id xmlns:xlink="http://www.w3.org/1999/xlink" content-type="arpha" xlink:type="simple">319A0104-3575-574A-BDD4-1687FB4D5370</object-id><label>Figure 2.</label><caption><p><italic><tp:taxon-name><tp:taxon-name-part taxon-name-part-type="genus" reg="Protophyllocladoxylon">Protophyllocladoxylon</tp:taxon-name-part> <tp:taxon-name-part taxon-name-part-type="species" reg="francisiae">francisiae</tp:taxon-name-part></tp:taxon-name></italic>, <abbrev xmlns:xlink="http://www.w3.org/1999/xlink" content-type="institution" xlink:title="Museo Paleontológico Egidio Feruglio, Trelew, Chubut Province, Argentina" xlink:type="simple">MPEF-Pb</abbrev> 10694: <bold>A</bold> Growth rings of type D (transverse section, <abbrev xmlns:xlink="http://www.w3.org/1999/xlink" xlink:title="transverse" id="ABBRID0ESJAG" xlink:type="simple">TS</abbrev>) <bold>B</bold> detail of a growth ring of type D boundary (<abbrev xmlns:xlink="http://www.w3.org/1999/xlink" xlink:title="transverse" id="ABBRID0EYJAG" xlink:type="simple">TS</abbrev>) <bold>C</bold> opposite (arrowheads) intertracheary radial pits (radial longitudinal section, <abbrev xmlns:xlink="http://www.w3.org/1999/xlink" xlink:title="radial longitudinal" id="ABBRID0E5JAG" xlink:type="simple">RLS</abbrev>) <bold>D</bold> alternate (arrowheads) intertracheary radial pits (<abbrev xmlns:xlink="http://www.w3.org/1999/xlink" xlink:title="radial longitudinal" id="ABBRID0EEKAG" xlink:type="simple">RLS</abbrev>) <bold>E</bold> and <bold>F</bold> cross-fields (<abbrev xmlns:xlink="http://www.w3.org/1999/xlink" xlink:title="radial longitudinal" id="ABBRID0EMKAG" xlink:type="simple">RLS</abbrev>) <bold>G</bold> wall alteration of the secondary walls of tracheids (tangential longitudinal section, <abbrev xmlns:xlink="http://www.w3.org/1999/xlink" xlink:title="tangential longitudinal" id="ABBRID0ESKAG" xlink:type="simple">TLS</abbrev>) <bold>H</bold> uniseriate rays (<abbrev xmlns:xlink="http://www.w3.org/1999/xlink" xlink:title="tangential longitudinal" id="ABBRID0EYKAG" xlink:type="simple">TLS</abbrev>) <bold>I</bold> uniseriate rays (<abbrev xmlns:xlink="http://www.w3.org/1999/xlink" xlink:title="tangential longitudinal" id="ABBRID0E5KAG" xlink:type="simple">TLS</abbrev>). Scale bars: 5 mm (<bold>A</bold>); 500 μm (<bold>B</bold>); 50 μm (<bold>C, D, E, F, G</bold>); 100 μm (<bold>H</bold>); 200 μm (<bold>I</bold>).</p></caption><graphic xmlns:xlink="http://www.w3.org/1999/xlink" xlink:href="phytokeys-156-081-g002.jpg" position="float" orientation="portrait" xlink:type="simple" id="oo_444202.jpg"><uri content-type="original_file" xlink:type="simple">https://binary.pensoft.net/fig/444202</uri></graphic></fig></tp:treatment-sec><tp:treatment-sec sec-type="remarks" id="SECID0ERLAG"><title>Remarks.</title><p>This specimen is characterized by its distinct growth ring boundaries, uni- to biseriate mixed intertracheary radial pitting, cross-fields usually with one or two mostly simple pits, relatively wide tracheids, uniseriate rays, and absence of resin-plugs and axial parenchyma. These characters indicate that this wood belongs to the fossil-genus <italic><tp:taxon-name><tp:taxon-name-part taxon-name-part-type="genus" reg="Protophyllocladoxylon">Protophyllocladoxylon</tp:taxon-name-part></tp:taxon-name></italic>, because of the mixed radial pitting, simple large pits in the cross-fields, uniseriate rays, and smooth ray cell walls (<xref ref-type="bibr" rid="B34">Philippe and Bamford 2008</xref>). Conservation of the name <italic><tp:taxon-name><tp:taxon-name-part taxon-name-part-type="genus" reg="Protophyllocladoxylon">Protophyllocladoxylon</tp:taxon-name-part></tp:taxon-name></italic> was recently proposed by <xref ref-type="bibr" rid="B66">Zijlstra and Philippe (2020)</xref>. Among the more than 20 species of the genus, <italic><tp:taxon-name><tp:taxon-name-part taxon-name-part-type="genus" reg="Protophyllocladoxylon">P.</tp:taxon-name-part> <tp:taxon-name-part taxon-name-part-type="species" reg="francisiae">francisiae</tp:taxon-name-part></tp:taxon-name></italic> is distinguished by its distinct growth ring boundaries, uni- to biseriate and mixed radial pitting, and absence of axial parenchyma and resin plugs (<xref ref-type="bibr" rid="B65">Zhang et al. 2010</xref>; <xref ref-type="bibr" rid="B37">Pujana et al. 2014</xref>).</p><p><italic><tp:taxon-name><tp:taxon-name-part taxon-name-part-type="genus" reg="Protophyllocladoxylon">Protophyllocladoxylon</tp:taxon-name-part> <tp:taxon-name-part taxon-name-part-type="species" reg="francisiae">francisiae</tp:taxon-name-part></tp:taxon-name></italic> was first described by <xref ref-type="bibr" rid="B37">Pujana et al. (2014)</xref> from material collected from the Eocene La Meseta Formation, Seymour/Marambio Island, Antarctica, and it was later reported from the Paleocene Cross Valley and Sobral formations that crop out on the same island (<xref ref-type="bibr" rid="B38">Pujana et al. 2015</xref>; <xref ref-type="bibr" rid="B29">Mirabelli et al. 2018</xref>). It is also present in the Eocene-Oligocene Río Turbio Formation, Santa Cruz Province, southern Patagonia (<xref ref-type="bibr" rid="B36">Pujana and Ruiz 2019</xref>). Interestingly, as is the case at Laguna del Hunco, this species is always a minor component of its floras and never dominates the assemblages.</p><p>The fossil-genus <italic><tp:taxon-name><tp:taxon-name-part taxon-name-part-type="genus" reg="Protophyllocladoxylon">Protophyllocladoxylon</tp:taxon-name-part></tp:taxon-name></italic> is quite controversial. <xref ref-type="bibr" rid="B52">Vajda et al. (2016)</xref> suggested that <italic><tp:taxon-name><tp:taxon-name-part taxon-name-part-type="genus" reg="Protophyllocladoxylon">Protophyllocladoxylon</tp:taxon-name-part></tp:taxon-name></italic> represents various unrelated botanical groups, principally because of its long temporal range from the Paleozoic to the Cenozoic (<xref ref-type="bibr" rid="B65">Zhang et al. 2010</xref>; see also <xref ref-type="bibr" rid="B1">Andruchow-Colombo et al. 2019</xref>). <xref ref-type="bibr" rid="B36">Pujana and Ruiz (2019)</xref> suggested that <italic><tp:taxon-name><tp:taxon-name-part taxon-name-part-type="genus" reg="Protophyllocladoxylon">P.</tp:taxon-name-part> <tp:taxon-name-part taxon-name-part-type="species" reg="francisiae">francisiae</tp:taxon-name-part></tp:taxon-name></italic>, in particular, could represent an extinct member of the <tp:taxon-name><tp:taxon-name-part taxon-name-part-type="family">Podocarpaceae</tp:taxon-name-part></tp:taxon-name> because it has the general wood anatomy of the family but does not conform to any of the extant genera.</p></tp:treatment-sec><tp:treatment-sec><!--Section generated to contain objects referenced in tp:taxon-treatment.--><fig id="F1" position="float" orientation="portrait"><object-id xmlns:xlink="http://www.w3.org/1999/xlink" content-type="doi" xlink:type="simple">10.3897/phytokeys.156.54175.figure1</object-id><object-id xmlns:xlink="http://www.w3.org/1999/xlink" content-type="arpha" xlink:type="simple">B4918C25-2590-5F7D-B7EA-34885A470BFD</object-id><label>Figure 1.</label><caption><p>Location map and satellite images (Instituto Geográfico Nacional de la República Argentina, upper, and Google, CNES / Airbus, below) showing the Laguna del Hunco section and sampling locations. Scale in the satellite image below (tilted) varies across the map.</p></caption><graphic xmlns:xlink="http://www.w3.org/1999/xlink" xlink:href="phytokeys-156-081-g001.jpg" position="float" orientation="portrait" xlink:type="simple" id="oo_444201.jpg"><uri content-type="original_file" xlink:type="simple">https://binary.pensoft.net/fig/444201</uri></graphic></fig><table-wrap id="T1" position="float" orientation="portrait"><label>Table 1.</label><caption><p>Geographical coordinates of the localities where the fossils were collected.</p></caption><table id="TID0EYTBG" rules="all"><tbody><tr><th rowspan="1" colspan="1">Sampling locality</th><th rowspan="1" colspan="1">Geographical coordinates (DDM)</th><th rowspan="1" colspan="1">n° of conifer woods studied (identified to genus)</th></tr><tr><td rowspan="1" colspan="1">LU2</td><td rowspan="1" colspan="1">
                <named-content xmlns:xlink="http://www.w3.org/1999/xlink" content-type="dwc:verbatimCoordinates" xlink:type="simple">
                  <named-content content-type="geo-json" specific-use="{&#34;type&#34;:&#34;Point&#34;,&#34;coordinates&#34;:[-70.037667,-42.458833]}" id="NCID0EZHAC" xlink:type="simple">42°27.53'S, 70°02.26'W</named-content>
                </named-content>
              </td><td rowspan="1" colspan="1">1 (1)</td></tr><tr><td rowspan="1" colspan="1">LU4</td><td rowspan="1" colspan="1">
                <named-content xmlns:xlink="http://www.w3.org/1999/xlink" content-type="dwc:verbatimCoordinates" xlink:type="simple">
                  <named-content content-type="geo-json" specific-use="{&#34;type&#34;:&#34;Point&#34;,&#34;coordinates&#34;:[-70.040500,-42.458500]}" id="NCID0EMIAC" xlink:type="simple">42°27.51'S, 70°02.43'W</named-content>
                </named-content>
              </td><td rowspan="1" colspan="1">2 (1)</td></tr><tr><td rowspan="1" colspan="1">LU6</td><td rowspan="1" colspan="1">
                <named-content xmlns:xlink="http://www.w3.org/1999/xlink" content-type="dwc:verbatimCoordinates" xlink:type="simple">
                  <named-content content-type="geo-json" specific-use="{&#34;type&#34;:&#34;Point&#34;,&#34;coordinates&#34;:[-70.041333,-42.459000]}" id="NCID0E6IAC" xlink:type="simple">42°27.54'S; 70°02.48'W</named-content>
                </named-content>
              </td><td rowspan="1" colspan="1">4 (2)</td></tr><tr><td rowspan="1" colspan="1">LU8</td><td rowspan="1" colspan="1">
                <named-content xmlns:xlink="http://www.w3.org/1999/xlink" content-type="dwc:verbatimCoordinates" xlink:type="simple">
                  <named-content content-type="geo-json" specific-use="{&#34;type&#34;:&#34;Point&#34;,&#34;coordinates&#34;:[-70.042667,-42.461333]}" id="NCID0ESJAC" xlink:type="simple">42°27.68'S; 70°02.56'W</named-content>
                </named-content>
              </td><td rowspan="1" colspan="1">1 (1)</td></tr><tr><td rowspan="1" colspan="1">LU9</td><td rowspan="1" colspan="1">
                <named-content xmlns:xlink="http://www.w3.org/1999/xlink" content-type="dwc:verbatimCoordinates" xlink:type="simple">
                  <named-content content-type="geo-json" specific-use="{&#34;type&#34;:&#34;Point&#34;,&#34;coordinates&#34;:[-70.042000,-42.460000]}" id="NCID0EFKAC" xlink:type="simple">42°27.60'S; 70°02.52'W</named-content>
                </named-content>
              </td><td rowspan="1" colspan="1">2 (0)</td></tr><tr><td rowspan="1" colspan="1">LU12</td><td rowspan="1" colspan="1">
                <named-content xmlns:xlink="http://www.w3.org/1999/xlink" content-type="dwc:verbatimCoordinates" xlink:type="simple">
                  <named-content content-type="geo-json" specific-use="{&#34;type&#34;:&#34;Point&#34;,&#34;coordinates&#34;:[-70.038000,-42.461167]}" id="NCID0EYKAC" xlink:type="simple">42°27.67'S; 70°02.28'W</named-content>
                </named-content>
              </td><td rowspan="1" colspan="1">1 (0)</td></tr><tr><td rowspan="1" colspan="1">LU15</td><td rowspan="1" colspan="1">
                <named-content xmlns:xlink="http://www.w3.org/1999/xlink" content-type="dwc:verbatimCoordinates" xlink:type="simple">
                  <named-content content-type="geo-json" specific-use="{&#34;type&#34;:&#34;Point&#34;,&#34;coordinates&#34;:[-70.048667,-42.471333]}" id="NCID0ELLAC" xlink:type="simple">42°28.28'S; 70°02.92'W</named-content>
                </named-content>
              </td><td rowspan="1" colspan="1">1 (1)</td></tr><tr><td rowspan="1" colspan="1">LU16</td><td rowspan="1" colspan="1">
                <named-content xmlns:xlink="http://www.w3.org/1999/xlink" content-type="dwc:verbatimCoordinates" xlink:type="simple">
                  <named-content content-type="geo-json" specific-use="{&#34;type&#34;:&#34;Point&#34;,&#34;coordinates&#34;:[-70.046000,-42.470500]}" id="NCID0E5LAC" xlink:type="simple">42°28.23'S; 70°02.76'W</named-content>
                </named-content>
              </td><td rowspan="1" colspan="1">6 (1)</td></tr><tr><td rowspan="1" colspan="1">LU22</td><td rowspan="1" colspan="1">
                <named-content xmlns:xlink="http://www.w3.org/1999/xlink" content-type="dwc:verbatimCoordinates" xlink:type="simple">
                  <named-content content-type="geo-json" specific-use="{&#34;type&#34;:&#34;Point&#34;,&#34;coordinates&#34;:[-70.034833,-42.457000]}" id="NCID0ERMAC" xlink:type="simple">42°27.42'S; 70°02.09'W</named-content>
                </named-content>
              </td><td rowspan="1" colspan="1">7 (4)</td></tr><tr><td rowspan="1" colspan="1">LU23</td><td rowspan="1" colspan="1">
                <named-content xmlns:xlink="http://www.w3.org/1999/xlink" content-type="dwc:verbatimCoordinates" xlink:type="simple">
                  <named-content content-type="geo-json" specific-use="{&#34;type&#34;:&#34;Point&#34;,&#34;coordinates&#34;:[-70.037500,-42.460500]}" id="NCID0EENAC" xlink:type="simple">42°27.63'S; 70°02.25'W</named-content>
                </named-content>
              </td><td rowspan="1" colspan="1">1 (1)</td></tr></tbody></table></table-wrap><fig id="F6" position="float" orientation="portrait"><object-id xmlns:xlink="http://www.w3.org/1999/xlink" content-type="doi" xlink:type="simple">10.3897/phytokeys.156.54175.figure6</object-id><object-id xmlns:xlink="http://www.w3.org/1999/xlink" content-type="arpha" xlink:type="simple">8D304957-6C69-5F69-BE8C-F2C8EC110FF1</object-id><label>Figure 6.</label><caption><p>Schematic drawing of the cross-fields: <bold>A</bold><italic><tp:taxon-name><tp:taxon-name-part taxon-name-part-type="genus" reg="Protophyllocladoxylon">Protophyllocladoxylon</tp:taxon-name-part> <tp:taxon-name-part taxon-name-part-type="species" reg="francisiae">francisiae</tp:taxon-name-part></tp:taxon-name></italic><bold>B</bold> cf. <italic><tp:taxon-name><tp:taxon-name-part taxon-name-part-type="genus" reg="Cupressinoxylon">Cupressinoxylon</tp:taxon-name-part></tp:taxon-name></italic> sp. 1 <bold>C</bold><italic><tp:taxon-name><tp:taxon-name-part taxon-name-part-type="genus" reg="Phyllocladoxylon">Phyllocladoxylon</tp:taxon-name-part> <tp:taxon-name-part taxon-name-part-type="species" reg="antarcticum">antarcticum</tp:taxon-name-part></tp:taxon-name></italic><bold>D</bold> cf. <italic><tp:taxon-name><tp:taxon-name-part taxon-name-part-type="genus" reg="Cupressinoxylon">Cupressinoxylon</tp:taxon-name-part></tp:taxon-name></italic> sp. 2. Scale bar: 50 μm.</p></caption><graphic xmlns:xlink="http://www.w3.org/1999/xlink" xlink:href="phytokeys-156-081-g006.jpg" position="float" orientation="portrait" xlink:type="simple" id="oo_444206.jpg"><uri content-type="original_file" xlink:type="simple">https://binary.pensoft.net/fig/444206</uri></graphic></fig></tp:treatment-sec><ref-list><ref id="B34"><mixed-citation xmlns:xlink="http://www.w3.org/1999/xlink" xlink:type="simple"><person-group><name name-style="western"><surname>Philippe</surname><given-names>M</given-names></name><name name-style="western"><surname>Bamford</surname><given-names>MK</given-names></name></person-group> (<year>2008</year>) <article-title>A key to morphogenera used for Mesozoic conifer-like woods.</article-title><source>Review of Palaeobotany and Palynology</source><volume>148</volume>(<issue>2-4</issue>): <fpage>184</fpage>–<lpage>207</lpage>. <ext-link xlink:type="simple" ext-link-type="doi" xlink:href="10.1016/j.revpalbo.2007.09.004">https://doi.org/10.1016/j.revpalbo.2007.09.004</ext-link></mixed-citation></ref><ref id="B66"><mixed-citation xmlns:xlink="http://www.w3.org/1999/xlink" xlink:type="simple"><person-group><name name-style="western"><surname>Zijlstra</surname><given-names>G</given-names></name><name name-style="western"><surname>Philippe</surname><given-names>M</given-names></name></person-group> (<year>2020</year>) <article-title>(2741) Proposal to conserve the name <italic><tp:taxon-name><tp:taxon-name-part taxon-name-part-type="genus">Protophyllocladoxylon</tp:taxon-name-part></tp:taxon-name></italic> (fossil <tp:taxon-name><tp:taxon-name-part taxon-name-part-type="phylum">Coniferophyta</tp:taxon-name-part></tp:taxon-name>: <tp:taxon-name><tp:taxon-name-part taxon-name-part-type="order">Coniferales</tp:taxon-name-part></tp:taxon-name>) with a conserved type.</article-title><source>Taxon</source><volume>69</volume>(<issue>2</issue>): <fpage>412</fpage>–<lpage>413</lpage>. <ext-link xlink:type="simple" ext-link-type="doi" xlink:href="10.1002/tax.12227">https://doi.org/10.1002/tax.12227</ext-link></mixed-citation></ref><ref id="B65"><mixed-citation xmlns:xlink="http://www.w3.org/1999/xlink" xlink:type="simple"><person-group><name name-style="western"><surname>Zhang</surname><given-names>Y</given-names></name><name name-style="western"><surname>Wang</surname><given-names>J</given-names></name><name name-style="western"><surname>Liu</surname><given-names>LJ</given-names></name><name name-style="western"><surname>Li</surname><given-names>N</given-names></name></person-group> (<year>2010</year>) <article-title><italic><tp:taxon-name><tp:taxon-name-part taxon-name-part-type="genus">Protophyllocladoxylon</tp:taxon-name-part> <tp:taxon-name-part taxon-name-part-type="species">jingyuanense</tp:taxon-name-part></tp:taxon-name></italic> sp. nov., a gymnospermous wood of the Serpukhovian (Late Mississippian) from Gansu, Northwest China.</article-title><source>Acta Geologica Sinica</source><volume>84</volume>(<issue>2</issue>): <fpage>257</fpage>–<lpage>268</lpage>. <ext-link xlink:type="simple" ext-link-type="doi" xlink:href="10.1111/j.1755-6724.2010.00160.x">https://doi.org/10.1111/j.1755-6724.2010.00160.x</ext-link></mixed-citation></ref><ref id="B37"><mixed-citation xmlns:xlink="http://www.w3.org/1999/xlink" xlink:type="simple"><person-group><name name-style="western"><surname>Pujana</surname><given-names>RR</given-names></name><name name-style="western"><surname>Santillana</surname><given-names>SN</given-names></name><name name-style="western"><surname>Marenssi</surname><given-names>SA</given-names></name></person-group> (<year>2014</year>) <article-title>Conifer fossil woods from the La Meseta Formation (Eocene of Western Antarctica): Evidence of <tp:taxon-name><tp:taxon-name-part taxon-name-part-type="family">Podocarpaceae</tp:taxon-name-part></tp:taxon-name>-dominated forests.</article-title><source>Review of Palaeobotany and Palynology</source><volume>200</volume>: <fpage>122</fpage>–<lpage>137</lpage>. <ext-link xlink:type="simple" ext-link-type="doi" xlink:href="10.1016/j.revpalbo.2013.09.001">https://doi.org/10.1016/j.revpalbo.2013.09.001</ext-link></mixed-citation></ref><ref id="B38"><mixed-citation xmlns:xlink="http://www.w3.org/1999/xlink" xlink:type="simple"><person-group><name name-style="western"><surname>Pujana</surname><given-names>RR</given-names></name><name name-style="western"><surname>Marenssi</surname><given-names>SA</given-names></name><name name-style="western"><surname>Santillana</surname><given-names>SN</given-names></name></person-group> (<year>2015</year>) <article-title>Fossil woods from the Cross Valley Formation (Paleocene of Western Antarctica): <tp:taxon-name><tp:taxon-name-part taxon-name-part-type="family">Araucariaceae</tp:taxon-name-part></tp:taxon-name>-dominated forests.</article-title><source>Review of Palaeobotany and Palynology</source><volume>222</volume>: <fpage>56</fpage>–<lpage>66</lpage>. <ext-link xlink:type="simple" ext-link-type="doi" xlink:href="10.1016/j.revpalbo.2015.07.010">https://doi.org/10.1016/j.revpalbo.2015.07.010</ext-link></mixed-citation></ref><ref id="B29"><mixed-citation xmlns:xlink="http://www.w3.org/1999/xlink" xlink:type="simple"><person-group><name name-style="western"><surname>Mirabelli</surname><given-names>SL</given-names></name><name name-style="western"><surname>Pujana</surname><given-names>RR</given-names></name><name name-style="western"><surname>Marenssi</surname><given-names>SA</given-names></name><name name-style="western"><surname>Santillana</surname><given-names>SN</given-names></name></person-group> (<year>2018</year>) <article-title>Conifer fossil woods from the Sobral Formation (lower Paleocene, Western Antarctica).</article-title><source>Ameghiniana</source><volume>55</volume>(<issue>1</issue>): <fpage>91</fpage>–<lpage>108</lpage>. <ext-link xlink:type="simple" ext-link-type="doi" xlink:href="10.5710/AMGH.27.07.2017.3095">https://doi.org/10.5710/AMGH.27.07.2017.3095</ext-link></mixed-citation></ref><ref id="B36"><mixed-citation xmlns:xlink="http://www.w3.org/1999/xlink" xlink:type="simple"><person-group><name name-style="western"><surname>Pujana</surname><given-names>RR</given-names></name><name name-style="western"><surname>Ruiz</surname><given-names>DP</given-names></name></person-group> (<year>2019</year>) <article-title>Fossil woods from the Eocene-Oligocene (Río Turbio Formation) of southwestern Patagonia (Santa Cruz Province, Argentina).</article-title><source>IAWA Journal</source><volume>40</volume>(<issue>3</issue>): <fpage>596</fpage>–<lpage>626</lpage>. <ext-link xlink:type="simple" ext-link-type="doi" xlink:href="10.1163/22941932-40190253">https://doi.org/10.1163/22941932-40190253</ext-link></mixed-citation></ref><ref id="B52"><mixed-citation xmlns:xlink="http://www.w3.org/1999/xlink" xlink:type="simple"><person-group><name name-style="western"><surname>Vajda</surname><given-names>V</given-names></name><name name-style="western"><surname>Linderson</surname><given-names>H</given-names></name><name name-style="western"><surname>McLoughlin</surname><given-names>S</given-names></name></person-group> (<year>2016</year>) <article-title>Disrupted vegetation as a response to Jurassic volcanism in southern Sweden.</article-title> In: <person-group><name name-style="western"><surname>Kear</surname><given-names>BP</given-names></name><name name-style="western"><surname>Lindgren</surname><given-names>J</given-names></name><name name-style="western"><surname>Hurum</surname><given-names>JH</given-names></name><name name-style="western"><surname>Milan</surname><given-names>J</given-names></name><name name-style="western"><surname>Vajda</surname><given-names>V</given-names></name></person-group> (<role>Eds</role>) <issue-title>Mesozoic biotas of Scandinavia and its Arctic territories.</issue-title><source>Geological Society, London, Special Publications 434. The Geological Society of London, London</source>, <fpage>127</fpage>–<lpage>147</lpage>. <ext-link xlink:type="simple" ext-link-type="doi" xlink:href="10.1144/SP434.17">https://doi.org/10.1144/SP434.17</ext-link></mixed-citation></ref><ref id="B1"><mixed-citation xmlns:xlink="http://www.w3.org/1999/xlink" xlink:type="simple"><person-group><name name-style="western"><surname>Andruchow-Colombo</surname><given-names>A</given-names></name><name name-style="western"><surname>Wilf</surname><given-names>P</given-names></name><name name-style="western"><surname>Escapa</surname><given-names>IH</given-names></name></person-group> (<year>2019</year>) <article-title>A South American fossil relative of <italic><tp:taxon-name><tp:taxon-name-part taxon-name-part-type="genus">Phyllocladus</tp:taxon-name-part></tp:taxon-name></italic>: <italic><tp:taxon-name><tp:taxon-name-part taxon-name-part-type="genus">Huncocladus</tp:taxon-name-part> <tp:taxon-name-part taxon-name-part-type="species">laubenfelsii</tp:taxon-name-part></tp:taxon-name></italic> gen. et sp. nov. (<tp:taxon-name><tp:taxon-name-part taxon-name-part-type="family">Podocarpaceae</tp:taxon-name-part></tp:taxon-name>), from the early Eocene of Laguna del Hunco, Patagonia, Argentina.</article-title><source>Australian Systematic Botany</source><volume>32</volume>: <fpage>290</fpage>–<lpage>309</lpage>. <ext-link xlink:type="simple" ext-link-type="doi" xlink:href="10.1071/SB18043">https://doi.org/10.1071/SB18043</ext-link></mixed-citation></ref></ref-list></tp:taxon-treatment>
