# Supplementary material for: Conifer wood assemblage dominated by Podocarpaceae, early Eocene of Laguna del Hunco, central Argentinean Patagonia
Source: PhytoKeys. 2020 Aug 21;156:81–102. doi: 10.3897/phytokeys.156.54175 (PMC7456426; doi:10.3897/phytokeys.156.54175)
Supplement: XML Treatment for Phyllocladoxylon antarcticum [file phytokeys.156.54175-treatment2.xml]

<!DOCTYPE tp:taxon-treatment
  PUBLIC "-//TaxonX//DTD Taxonomic Treatment Publishing DTD v0 20100105//EN" "tax-treatment-NSO.dtd">
<tp:taxon-treatment xmlns:tp="http://www.plazi.org/taxpub"><tp:treatment-meta><kwd-group><label>Taxon classification</label><kwd><named-content xmlns:xlink="http://www.w3.org/1999/xlink" content-type="kingdom">Plantae</named-content></kwd><kwd><named-content xmlns:xlink="http://www.w3.org/1999/xlink" content-type="order">Pinales</named-content></kwd><kwd><named-content xmlns:xlink="http://www.w3.org/1999/xlink" content-type="family">Podocarpaceae</named-content></kwd></kwd-group><mixed-citation publication-type="journal"><person-group><name><surname>Pujana</surname><given-names>Roberto R.</given-names></name><name><surname>Wilf</surname><given-names>Peter</given-names></name><name><surname>Gandolfo</surname><given-names>Maria A.</given-names></name></person-group><article-title>Conifer wood assemblage dominated by <tp:taxon-name><tp:taxon-name-part taxon-name-part-type="family">Podocarpaceae</tp:taxon-name-part></tp:taxon-name>, early Eocene of Laguna del Hunco, central Argentinean Patagonia</article-title><source>PhytoKeys</source><day>21</day><month>8</month><year>2020</year><volume>156</volume><fpage>81</fpage><lpage>102</lpage><pub-id pub-id-type="doi">10.3897/phytokeys.156.54175</pub-id></mixed-citation></tp:treatment-meta><tp:nomenclature><tp:taxon-name><object-id xmlns:xlink="http://www.w3.org/1999/xlink" content-type="arpha" xlink:type="simple">A43C9C00-E954-598D-AA48-937E2591DBDC</object-id>
              <tp:taxon-name-part taxon-name-part-type="genus" reg="Phyllocladoxylon">Phyllocladoxylon</tp:taxon-name-part>
              <tp:taxon-name-part taxon-name-part-type="species" reg="antarcticum">antarcticum</tp:taxon-name-part>
            </tp:taxon-name><tp:taxon-authority>Gothan</tp:taxon-authority><xref ref-type="fig" rid="F3">Figure 3A–L</xref></tp:nomenclature><tp:treatment-sec sec-type="material" id="SECID0EBRAG"><title>Studied material.</title><p><abbrev xmlns:xlink="http://www.w3.org/1999/xlink" content-type="institution" xlink:title="Museo Paleontológico Egidio Feruglio, Trelew, Chubut Province, Argentina" xlink:type="simple">MPEF-Pb</abbrev> 10707, 10710, 10747, 10765, 10767, 10773 and 10776.</p></tp:treatment-sec><tp:treatment-sec sec-type="Localities" id="SECID0EGRAG"><title>Localities.</title><p>LU6, LU15 and LU22 at Laguna del Hunco (Fig. <xref ref-type="fig" rid="F1">1</xref>, Table <xref ref-type="table" rid="T1">1</xref>), Chubut Province, Argentina.</p></tp:treatment-sec><tp:treatment-sec sec-type="Stratigraphic provenance" id="SECID0EURAG"><title>Stratigraphic provenance.</title><p>Tufolitas Laguna del Hunco, Huitrera Formation (Ypresian, early Eocene).</p></tp:treatment-sec><tp:treatment-sec sec-type="description" id="SECID0EZRAG"><title>Description.</title><p>Growth ring boundaries are distinct (Fig. <xref ref-type="fig" rid="F3">3A, B</xref>), latewood with ca. 3–10 rows of tracheids (Fig. <xref ref-type="fig" rid="F3">3B</xref>). Tracheids are roundish to polygonal as seen in transverse section (Fig. <xref ref-type="fig" rid="F3">3B, C</xref>). Intertracheary pitting in radial walls is abietinean, mostly uniseriate, rarely biseriate (<abbrev xmlns:xlink="http://www.w3.org/1999/xlink" xlink:title="Seriation index" id="ABBRID0ELSAG" xlink:type="simple">Si</abbrev>= 1.03), mostly non contiguous (<abbrev xmlns:xlink="http://www.w3.org/1999/xlink" xlink:title="Contiguity percentage" id="ABBRID0EPSAG" xlink:type="simple">Cp</abbrev>= 11.9%), and opposite when biseriate (Fig. <xref ref-type="fig" rid="F3">3D–F</xref>). Intertracheary pits are rounded in outline; 18.3 (12.5–26.4, <abbrev xmlns:xlink="http://www.w3.org/1999/xlink" xlink:title="Standard deviation" id="ABBRID0EXSAG" xlink:type="simple">SD</abbrev> = 1.9) μm in vertical diameter (Fig. <xref ref-type="fig" rid="F3">3D–F</xref>). Tracheid tangential diameter is 33.2 (16.3–56.6, <abbrev xmlns:xlink="http://www.w3.org/1999/xlink" xlink:title="Standard deviation" id="ABBRID0E6SAG" xlink:type="simple">SD</abbrev> = 4.7) μm. Cross-fields have mostly 1, very rarely 2, mean 1.04, pits per cross-field (Fig. <xref ref-type="fig" rid="F3">3G–I</xref>). Cross-field pits are ellipsoidal with simple borders (rarely with narrow borders) and sometimes pointed; 13.0 (7.8–17.6, <abbrev xmlns:xlink="http://www.w3.org/1999/xlink" xlink:title="Standard deviation" id="ABBRID0EHTAG" xlink:type="simple">SD</abbrev> = 1.6) μm in vertical diameter (Fig. <xref ref-type="fig" rid="F3">3G–I</xref>, <xref ref-type="fig" rid="F6">6C</xref>). Wall alteration (not helical thickening) of the secondary walls of tracheids is observed (Fig. <xref ref-type="fig" rid="F3">3J</xref>). Horizontal walls of ray parenchyma cells are smooth (Fig. <xref ref-type="fig" rid="F3">3G, H</xref>). Average ray height is medium, 8.2 (1–34, <abbrev xmlns:xlink="http://www.w3.org/1999/xlink" xlink:title="Standard deviation" id="ABBRID0E2TAG" xlink:type="simple">SD</abbrev> = 5.0) cells high, rays are exclusively uniseriate (Fig. <xref ref-type="fig" rid="F3">3K, L</xref>) and with a frequency of 6.5 (3–11, <abbrev xmlns:xlink="http://www.w3.org/1999/xlink" xlink:title="Standard deviation" id="ABBRID0EDUAG" xlink:type="simple">SD</abbrev> = 0.2) rays per mm.</p><fig id="F3" position="float" orientation="portrait"><object-id xmlns:xlink="http://www.w3.org/1999/xlink" content-type="doi" xlink:type="simple">10.3897/phytokeys.156.54175.figure3</object-id><object-id xmlns:xlink="http://www.w3.org/1999/xlink" content-type="arpha" xlink:type="simple">0E55FBBE-5FDC-5F36-82E3-5B0910028248</object-id><label>Figure 3.</label><caption><p><italic><tp:taxon-name><tp:taxon-name-part taxon-name-part-type="genus" reg="Phyllocladoxylon">Phyllocladoxylon</tp:taxon-name-part> <tp:taxon-name-part taxon-name-part-type="species" reg="antarcticum">antarcticum</tp:taxon-name-part></tp:taxon-name></italic>: <bold>A</bold> Growth rings of type D (<abbrev xmlns:xlink="http://www.w3.org/1999/xlink" xlink:title="transverse" id="ABBRID0E3UAG" xlink:type="simple">TS</abbrev>), <abbrev xmlns:xlink="http://www.w3.org/1999/xlink" content-type="institution" xlink:title="Museo Paleontológico Egidio Feruglio, Trelew, Chubut Province, Argentina" xlink:type="simple">MPEF-Pb</abbrev> 10747 <bold>B</bold> detail of a growth ring of type D boundary (<abbrev xmlns:xlink="http://www.w3.org/1999/xlink" xlink:title="transverse" id="ABBRID0ECVAG" xlink:type="simple">TS</abbrev>), <abbrev xmlns:xlink="http://www.w3.org/1999/xlink" content-type="institution" xlink:title="Museo Paleontológico Egidio Feruglio, Trelew, Chubut Province, Argentina" xlink:type="simple">MPEF-Pb</abbrev> 10776 <bold>C</bold> detail of roundish tracheids (<abbrev xmlns:xlink="http://www.w3.org/1999/xlink" xlink:title="transverse" id="ABBRID0EIVAG" xlink:type="simple">TS</abbrev>), <abbrev xmlns:xlink="http://www.w3.org/1999/xlink" content-type="institution" xlink:title="Museo Paleontológico Egidio Feruglio, Trelew, Chubut Province, Argentina" xlink:type="simple">MPEF-Pb</abbrev> 10765 <bold>D</bold> opposite contiguous biseriate intertracheary radial pits (arrowheads) (<abbrev xmlns:xlink="http://www.w3.org/1999/xlink" xlink:title="radial longitudinal" id="ABBRID0EOVAG" xlink:type="simple">RLS</abbrev>), <abbrev xmlns:xlink="http://www.w3.org/1999/xlink" content-type="institution" xlink:title="Museo Paleontológico Egidio Feruglio, Trelew, Chubut Province, Argentina" xlink:type="simple">MPEF-Pb</abbrev> 10767 <bold>E</bold> uniseriate non contiguous intertracheary radial pits (scanning electron microscope, <abbrev xmlns:xlink="http://www.w3.org/1999/xlink" xlink:title="scanning electron microscopy" id="ABBRID0EUVAG" xlink:type="simple">SEM</abbrev>), <abbrev xmlns:xlink="http://www.w3.org/1999/xlink" content-type="institution" xlink:title="Museo Paleontológico Egidio Feruglio, Trelew, Chubut Province, Argentina" xlink:type="simple">MPEF-Pb</abbrev> 10776 <bold>F</bold> uniseriate contiguous (arrowheads) and non contiguous intertracheary radial pits (<abbrev xmlns:xlink="http://www.w3.org/1999/xlink" xlink:title="scanning electron microscopy" id="ABBRID0E1VAG" xlink:type="simple">SEM</abbrev>), <abbrev xmlns:xlink="http://www.w3.org/1999/xlink" content-type="institution" xlink:title="Museo Paleontológico Egidio Feruglio, Trelew, Chubut Province, Argentina" xlink:type="simple">MPEF-Pb</abbrev> 10776 <bold>G</bold> cross-fields with large simple pits (<abbrev xmlns:xlink="http://www.w3.org/1999/xlink" xlink:title="radial longitudinal" id="ABBRID0EAWAG" xlink:type="simple">RLS</abbrev>), <abbrev xmlns:xlink="http://www.w3.org/1999/xlink" content-type="institution" xlink:title="Museo Paleontológico Egidio Feruglio, Trelew, Chubut Province, Argentina" xlink:type="simple">MPEF-Pb</abbrev> 10707 <bold>H</bold> cross-fields with large pointed and narrow-bordered pits (<abbrev xmlns:xlink="http://www.w3.org/1999/xlink" xlink:title="radial longitudinal" id="ABBRID0EGWAG" xlink:type="simple">RLS</abbrev>), <abbrev xmlns:xlink="http://www.w3.org/1999/xlink" content-type="institution" xlink:title="Museo Paleontológico Egidio Feruglio, Trelew, Chubut Province, Argentina" xlink:type="simple">MPEF-Pb</abbrev> 10765 <bold>I</bold> cross-fields with large simple pits (<abbrev xmlns:xlink="http://www.w3.org/1999/xlink" xlink:title="scanning electron microscopy" id="ABBRID0EMWAG" xlink:type="simple">SEM</abbrev>), <abbrev xmlns:xlink="http://www.w3.org/1999/xlink" content-type="institution" xlink:title="Museo Paleontológico Egidio Feruglio, Trelew, Chubut Province, Argentina" xlink:type="simple">MPEF-Pb</abbrev> 10710 <bold>J</bold> wall alteration of the secondary walls of tracheids (<abbrev xmlns:xlink="http://www.w3.org/1999/xlink" xlink:title="radial longitudinal" id="ABBRID0ESWAG" xlink:type="simple">RLS</abbrev>), <abbrev xmlns:xlink="http://www.w3.org/1999/xlink" content-type="institution" xlink:title="Museo Paleontológico Egidio Feruglio, Trelew, Chubut Province, Argentina" xlink:type="simple">MPEF-Pb</abbrev> 10767 <bold>K</bold> uniseriate rays (<abbrev xmlns:xlink="http://www.w3.org/1999/xlink" xlink:title="tangential longitudinal" id="ABBRID0EYWAG" xlink:type="simple">TLS</abbrev>), <abbrev xmlns:xlink="http://www.w3.org/1999/xlink" content-type="institution" xlink:title="Museo Paleontológico Egidio Feruglio, Trelew, Chubut Province, Argentina" xlink:type="simple">MPEF-Pb</abbrev> 10767 <bold>L</bold> uniseriate rays (<abbrev xmlns:xlink="http://www.w3.org/1999/xlink" xlink:title="tangential longitudinal" id="ABBRID0E5WAG" xlink:type="simple">TLS</abbrev>), <abbrev xmlns:xlink="http://www.w3.org/1999/xlink" content-type="institution" xlink:title="Museo Paleontológico Egidio Feruglio, Trelew, Chubut Province, Argentina" xlink:type="simple">MPEF-Pb</abbrev> 10747. Scale bars: 5 mm (<bold>A</bold>); 200 μm (<bold>B, K</bold>); 100 μm (<bold>C, L</bold>); 50 μm (<bold>D, F, G, H, I, J</bold>); 20 μm (<bold>E</bold>).</p></caption><graphic xmlns:xlink="http://www.w3.org/1999/xlink" xlink:href="phytokeys-156-081-g003.jpg" position="float" orientation="portrait" xlink:type="simple" id="oo_444203.jpg"><uri content-type="original_file" xlink:type="simple">https://binary.pensoft.net/fig/444203</uri></graphic></fig></tp:treatment-sec><tp:treatment-sec sec-type="remarks" id="SECID0ERXAG"><title>Remarks.</title><p>Abietinean intertracheary radial pitting and cross-fields with usually one large simple pit (<xref ref-type="bibr" rid="B34">Philippe and Bamford 2008</xref>) are the observed key characters, allowing confident placement of these Patagonian woods within <italic><tp:taxon-name><tp:taxon-name-part taxon-name-part-type="genus" reg="Phyllocladoxylon">Phyllocladoxylon</tp:taxon-name-part></tp:taxon-name></italic>. Distinct growth ring boundaries, absence of axial parenchyma and resin plugs, and predominantly uniseriate radial pitting are characteristics of the species <italic><tp:taxon-name><tp:taxon-name-part taxon-name-part-type="genus" reg="Phyllocladoxylon">Phyllocladoxylon</tp:taxon-name-part> <tp:taxon-name-part taxon-name-part-type="species" reg="antarcticum">antarcticum</tp:taxon-name-part></tp:taxon-name></italic> (<xref ref-type="bibr" rid="B19">Gothan 1908</xref>; <xref ref-type="bibr" rid="B37">Pujana et al. 2014</xref>).</p><p>Specimen <abbrev xmlns:xlink="http://www.w3.org/1999/xlink" content-type="institution" xlink:title="Museo Paleontológico Egidio Feruglio, Trelew, Chubut Province, Argentina" xlink:type="simple">MPEF-Pb</abbrev> 10767 frequently has biseriate opposite pits (Fig. <xref ref-type="fig" rid="F3">3D</xref>), and wider (in tangential section) tracheids, similar to <italic><tp:taxon-name><tp:taxon-name-part taxon-name-part-type="genus" reg="Protophyllocladoxylon">Protophyllocladoxylon</tp:taxon-name-part></tp:taxon-name></italic>. However, most of its pits are non-contiguous (<abbrev xmlns:xlink="http://www.w3.org/1999/xlink" xlink:title="Contiguity percentage" id="ABBRID0ECZAG" xlink:type="simple">Cp</abbrev>= 23.1%), the growth rings are wider, and it has one pit per cross-field, all of which are features of the species <italic><tp:taxon-name><tp:taxon-name-part taxon-name-part-type="genus" reg="Phyllocladoxylon">Phyllocladoxylon</tp:taxon-name-part> <tp:taxon-name-part taxon-name-part-type="species" reg="antarcticum">antarcticum</tp:taxon-name-part></tp:taxon-name></italic>. Two other specimens, <abbrev xmlns:xlink="http://www.w3.org/1999/xlink" content-type="institution" xlink:title="Museo Paleontológico Egidio Feruglio, Trelew, Chubut Province, Argentina" xlink:type="simple">MPEF-Pb</abbrev> 10733 and 10778, are not very well preserved and are assigned to cf. <italic><tp:taxon-name><tp:taxon-name-part taxon-name-part-type="genus" reg="Phyllocladoxylon">P.</tp:taxon-name-part> <tp:taxon-name-part taxon-name-part-type="species" reg="antarcticum">antarcticum</tp:taxon-name-part></tp:taxon-name></italic> because two of the main characters (intertracheary radial pitting and cross-fields) are poorly preserved and therefore barely discernible (Table <xref ref-type="table" rid="T2">2</xref>).</p><p><italic><tp:taxon-name><tp:taxon-name-part taxon-name-part-type="genus" reg="Phyllocladoxylon">Phyllocladoxylon</tp:taxon-name-part> <tp:taxon-name-part taxon-name-part-type="species" reg="antarcticum">antarcticum</tp:taxon-name-part></tp:taxon-name></italic> is the most common species in our sample of conifer woods from Laguna del Hunco. In Patagonia, it was previously recorded in the Cretaceous (<xref ref-type="bibr" rid="B30">Nishida et al. 1990</xref>), Eocene (<xref ref-type="bibr" rid="B36">Pujana and Ruiz 2019</xref>), and in sediments of unknown ages (<xref ref-type="bibr" rid="B26">Kräusel 1924</xref>). On the Antarctic Peninsula, the fossil-species is the dominant component of the Eocene of Seymour/Marambio Island wood flora (<xref ref-type="bibr" rid="B51">Torres et al. 1994</xref>; <xref ref-type="bibr" rid="B37">Pujana et al. 2014</xref>) and a common component of wood floras from the Late Cretaceous of James Ross Island (<xref ref-type="bibr" rid="B40">Pujana et al. 2017</xref>), the Paleocene of Seymour/Marambio Island (<xref ref-type="bibr" rid="B38">Pujana et al. 2015</xref>; <xref ref-type="bibr" rid="B29">Mirabelli et al. 2018</xref>), and the Eocene of the Fildes Peninsula of King George/25 de Mayo Island (<xref ref-type="bibr" rid="B50">Torres and Lemoigne 1988</xref>; <xref ref-type="bibr" rid="B32">Oh et al. 2020</xref>).</p><p><xref ref-type="bibr" rid="B50">Torres and Lemoigne (1988)</xref> suggested a possible relationship of <italic><tp:taxon-name><tp:taxon-name-part taxon-name-part-type="genus" reg="Phyllocladoxylon">P.</tp:taxon-name-part> <tp:taxon-name-part taxon-name-part-type="species" reg="antarcticum">antarcticum</tp:taxon-name-part></tp:taxon-name></italic> with the extant genera <italic><tp:taxon-name><tp:taxon-name-part taxon-name-part-type="genus" reg="Phyllocladus">Phyllocladus</tp:taxon-name-part></tp:taxon-name></italic> Rich., <italic><tp:taxon-name><tp:taxon-name-part taxon-name-part-type="genus" reg="Dacrydium">Dacrydium</tp:taxon-name-part></tp:taxon-name></italic> Sol. ex G.Forst., <italic><tp:taxon-name><tp:taxon-name-part taxon-name-part-type="genus" reg="Microcachrys">Microcachrys</tp:taxon-name-part></tp:taxon-name></italic> Hook. <italic><tp:taxon-name><tp:taxon-name-part taxon-name-part-type="genus" reg="Prumnopitys">Prumnopitys</tp:taxon-name-part></tp:taxon-name></italic> Phil., and <italic><tp:taxon-name><tp:taxon-name-part taxon-name-part-type="genus" reg="Podocarpus">Podocarpus</tp:taxon-name-part></tp:taxon-name></italic> Labill. <xref ref-type="bibr" rid="B37">Pujana et al. (2014)</xref> suggested affinities with several basal extant <tp:taxon-name><tp:taxon-name-part taxon-name-part-type="family">Podocarpaceae</tp:taxon-name-part></tp:taxon-name>: the prumnopityoid clade (including <italic><tp:taxon-name><tp:taxon-name-part taxon-name-part-type="genus" reg="Phyllocladus">Phyllocladus</tp:taxon-name-part></tp:taxon-name></italic> and <italic><tp:taxon-name><tp:taxon-name-part taxon-name-part-type="genus" reg="Prumnopitys">Prumnopitys</tp:taxon-name-part></tp:taxon-name></italic>), <italic><tp:taxon-name><tp:taxon-name-part taxon-name-part-type="genus" reg="Microstrobos">Microstrobos</tp:taxon-name-part></tp:taxon-name></italic> Garden and LAS Johnson, and <italic><tp:taxon-name><tp:taxon-name-part taxon-name-part-type="genus" reg="Microcachrys">Microcachrys</tp:taxon-name-part></tp:taxon-name></italic> (<xref ref-type="bibr" rid="B25">Knopf et al. 2012</xref>); all of those taxa share with the fossils similar wood anatomy, abietinean radial pitting, and, predominantly, one large simple pit per cross-field (<xref ref-type="bibr" rid="B37">Pujana et al. 2014</xref>).</p><p>Recently, a compressed branch bearing phylloclades from Laguna del Hunco was assigned to the newly described fossil-genus <italic><tp:taxon-name><tp:taxon-name-part taxon-name-part-type="genus" reg="Huncocladus">Huncocladus</tp:taxon-name-part></tp:taxon-name></italic> Andruchow-Colombo et al., a stem relative of <italic><tp:taxon-name><tp:taxon-name-part taxon-name-part-type="genus" reg="Phyllocladus">Phyllocladus</tp:taxon-name-part></tp:taxon-name></italic> (<xref ref-type="bibr" rid="B1">Andruchow-Colombo et al. 2019</xref>), and pollen having affinity with <italic><tp:taxon-name><tp:taxon-name-part taxon-name-part-type="genus" reg="Microcachrys">Microcachrys</tp:taxon-name-part></tp:taxon-name></italic> (<xref ref-type="bibr" rid="B5">Barreda et al. 2020</xref>) was also reported from Laguna del Hunco. These fossils could be related to <italic><tp:taxon-name><tp:taxon-name-part taxon-name-part-type="genus" reg="Phyllocladoxylon">Phyllocladoxylon</tp:taxon-name-part> <tp:taxon-name-part taxon-name-part-type="species" reg="antarcticum">antarcticum</tp:taxon-name-part></tp:taxon-name></italic>, although more evidence is necessary to confirm this hypothesis. <italic><tp:taxon-name><tp:taxon-name-part taxon-name-part-type="genus" reg="Prumnopitys">Prumnopitys</tp:taxon-name-part> <tp:taxon-name-part taxon-name-part-type="species" reg="andina">andina</tp:taxon-name-part></tp:taxon-name></italic> (Poepp. ex Endl.) de Laub., the only extant species of its genus from Patagonia, and <italic><tp:taxon-name><tp:taxon-name-part taxon-name-part-type="genus" reg="Phyllocladoxylon">Phyllocladoxylon</tp:taxon-name-part> <tp:taxon-name-part taxon-name-part-type="species" reg="antarcticum">antarcticum</tp:taxon-name-part></tp:taxon-name></italic> share similar wood anatomy (<xref ref-type="bibr" rid="B40">Pujana et al. 2017</xref>), and it is possible that the fossil-species could be related to the extant <italic><tp:taxon-name><tp:taxon-name-part taxon-name-part-type="genus" reg="Prumnopitys">P.</tp:taxon-name-part> <tp:taxon-name-part taxon-name-part-type="species" reg="andina">andina</tp:taxon-name-part></tp:taxon-name></italic>.</p></tp:treatment-sec><tp:treatment-sec><!--Section generated to contain objects referenced in tp:taxon-treatment.--><fig id="F1" position="float" orientation="portrait"><object-id xmlns:xlink="http://www.w3.org/1999/xlink" content-type="doi" xlink:type="simple">10.3897/phytokeys.156.54175.figure1</object-id><object-id xmlns:xlink="http://www.w3.org/1999/xlink" content-type="arpha" xlink:type="simple">B4918C25-2590-5F7D-B7EA-34885A470BFD</object-id><label>Figure 1.</label><caption><p>Location map and satellite images (Instituto Geográfico Nacional de la República Argentina, upper, and Google, CNES / Airbus, below) showing the Laguna del Hunco section and sampling locations. Scale in the satellite image below (tilted) varies across the map.</p></caption><graphic xmlns:xlink="http://www.w3.org/1999/xlink" xlink:href="phytokeys-156-081-g001.jpg" position="float" orientation="portrait" xlink:type="simple" id="oo_444201.jpg"><uri content-type="original_file" xlink:type="simple">https://binary.pensoft.net/fig/444201</uri></graphic></fig><table-wrap id="T1" position="float" orientation="portrait"><label>Table 1.</label><caption><p>Geographical coordinates of the localities where the fossils were collected.</p></caption><table id="TID0EYTBG" rules="all"><tbody><tr><th rowspan="1" colspan="1">Sampling locality</th><th rowspan="1" colspan="1">Geographical coordinates (DDM)</th><th rowspan="1" colspan="1">n° of conifer woods studied (identified to genus)</th></tr><tr><td rowspan="1" colspan="1">LU2</td><td rowspan="1" colspan="1">
                <named-content xmlns:xlink="http://www.w3.org/1999/xlink" content-type="dwc:verbatimCoordinates" xlink:type="simple">
                  <named-content content-type="geo-json" specific-use="{&#34;type&#34;:&#34;Point&#34;,&#34;coordinates&#34;:[-70.037667,-42.458833]}" id="NCID0EZHAC" xlink:type="simple">42°27.53'S, 70°02.26'W</named-content>
                </named-content>
              </td><td rowspan="1" colspan="1">1 (1)</td></tr><tr><td rowspan="1" colspan="1">LU4</td><td rowspan="1" colspan="1">
                <named-content xmlns:xlink="http://www.w3.org/1999/xlink" content-type="dwc:verbatimCoordinates" xlink:type="simple">
                  <named-content content-type="geo-json" specific-use="{&#34;type&#34;:&#34;Point&#34;,&#34;coordinates&#34;:[-70.040500,-42.458500]}" id="NCID0EMIAC" xlink:type="simple">42°27.51'S, 70°02.43'W</named-content>
                </named-content>
              </td><td rowspan="1" colspan="1">2 (1)</td></tr><tr><td rowspan="1" colspan="1">LU6</td><td rowspan="1" colspan="1">
                <named-content xmlns:xlink="http://www.w3.org/1999/xlink" content-type="dwc:verbatimCoordinates" xlink:type="simple">
                  <named-content content-type="geo-json" specific-use="{&#34;type&#34;:&#34;Point&#34;,&#34;coordinates&#34;:[-70.041333,-42.459000]}" id="NCID0E6IAC" xlink:type="simple">42°27.54'S; 70°02.48'W</named-content>
                </named-content>
              </td><td rowspan="1" colspan="1">4 (2)</td></tr><tr><td rowspan="1" colspan="1">LU8</td><td rowspan="1" colspan="1">
                <named-content xmlns:xlink="http://www.w3.org/1999/xlink" content-type="dwc:verbatimCoordinates" xlink:type="simple">
                  <named-content content-type="geo-json" specific-use="{&#34;type&#34;:&#34;Point&#34;,&#34;coordinates&#34;:[-70.042667,-42.461333]}" id="NCID0ESJAC" xlink:type="simple">42°27.68'S; 70°02.56'W</named-content>
                </named-content>
              </td><td rowspan="1" colspan="1">1 (1)</td></tr><tr><td rowspan="1" colspan="1">LU9</td><td rowspan="1" colspan="1">
                <named-content xmlns:xlink="http://www.w3.org/1999/xlink" content-type="dwc:verbatimCoordinates" xlink:type="simple">
                  <named-content content-type="geo-json" specific-use="{&#34;type&#34;:&#34;Point&#34;,&#34;coordinates&#34;:[-70.042000,-42.460000]}" id="NCID0EFKAC" xlink:type="simple">42°27.60'S; 70°02.52'W</named-content>
                </named-content>
              </td><td rowspan="1" colspan="1">2 (0)</td></tr><tr><td rowspan="1" colspan="1">LU12</td><td rowspan="1" colspan="1">
                <named-content xmlns:xlink="http://www.w3.org/1999/xlink" content-type="dwc:verbatimCoordinates" xlink:type="simple">
                  <named-content content-type="geo-json" specific-use="{&#34;type&#34;:&#34;Point&#34;,&#34;coordinates&#34;:[-70.038000,-42.461167]}" id="NCID0EYKAC" xlink:type="simple">42°27.67'S; 70°02.28'W</named-content>
                </named-content>
              </td><td rowspan="1" colspan="1">1 (0)</td></tr><tr><td rowspan="1" colspan="1">LU15</td><td rowspan="1" colspan="1">
                <named-content xmlns:xlink="http://www.w3.org/1999/xlink" content-type="dwc:verbatimCoordinates" xlink:type="simple">
                  <named-content content-type="geo-json" specific-use="{&#34;type&#34;:&#34;Point&#34;,&#34;coordinates&#34;:[-70.048667,-42.471333]}" id="NCID0ELLAC" xlink:type="simple">42°28.28'S; 70°02.92'W</named-content>
                </named-content>
              </td><td rowspan="1" colspan="1">1 (1)</td></tr><tr><td rowspan="1" colspan="1">LU16</td><td rowspan="1" colspan="1">
                <named-content xmlns:xlink="http://www.w3.org/1999/xlink" content-type="dwc:verbatimCoordinates" xlink:type="simple">
                  <named-content content-type="geo-json" specific-use="{&#34;type&#34;:&#34;Point&#34;,&#34;coordinates&#34;:[-70.046000,-42.470500]}" id="NCID0E5LAC" xlink:type="simple">42°28.23'S; 70°02.76'W</named-content>
                </named-content>
              </td><td rowspan="1" colspan="1">6 (1)</td></tr><tr><td rowspan="1" colspan="1">LU22</td><td rowspan="1" colspan="1">
                <named-content xmlns:xlink="http://www.w3.org/1999/xlink" content-type="dwc:verbatimCoordinates" xlink:type="simple">
                  <named-content content-type="geo-json" specific-use="{&#34;type&#34;:&#34;Point&#34;,&#34;coordinates&#34;:[-70.034833,-42.457000]}" id="NCID0ERMAC" xlink:type="simple">42°27.42'S; 70°02.09'W</named-content>
                </named-content>
              </td><td rowspan="1" colspan="1">7 (4)</td></tr><tr><td rowspan="1" colspan="1">LU23</td><td rowspan="1" colspan="1">
                <named-content xmlns:xlink="http://www.w3.org/1999/xlink" content-type="dwc:verbatimCoordinates" xlink:type="simple">
                  <named-content content-type="geo-json" specific-use="{&#34;type&#34;:&#34;Point&#34;,&#34;coordinates&#34;:[-70.037500,-42.460500]}" id="NCID0EENAC" xlink:type="simple">42°27.63'S; 70°02.25'W</named-content>
                </named-content>
              </td><td rowspan="1" colspan="1">1 (1)</td></tr></tbody></table></table-wrap><fig id="F6" position="float" orientation="portrait"><object-id xmlns:xlink="http://www.w3.org/1999/xlink" content-type="doi" xlink:type="simple">10.3897/phytokeys.156.54175.figure6</object-id><object-id xmlns:xlink="http://www.w3.org/1999/xlink" content-type="arpha" xlink:type="simple">8D304957-6C69-5F69-BE8C-F2C8EC110FF1</object-id><label>Figure 6.</label><caption><p>Schematic drawing of the cross-fields: <bold>A</bold><italic><tp:taxon-name><tp:taxon-name-part taxon-name-part-type="genus" reg="Protophyllocladoxylon">Protophyllocladoxylon</tp:taxon-name-part> <tp:taxon-name-part taxon-name-part-type="species" reg="francisiae">francisiae</tp:taxon-name-part></tp:taxon-name></italic><bold>B</bold> cf. <italic><tp:taxon-name><tp:taxon-name-part taxon-name-part-type="genus" reg="Cupressinoxylon">Cupressinoxylon</tp:taxon-name-part></tp:taxon-name></italic> sp. 1 <bold>C</bold><italic><tp:taxon-name><tp:taxon-name-part taxon-name-part-type="genus" reg="Phyllocladoxylon">Phyllocladoxylon</tp:taxon-name-part> <tp:taxon-name-part taxon-name-part-type="species" reg="antarcticum">antarcticum</tp:taxon-name-part></tp:taxon-name></italic><bold>D</bold> cf. <italic><tp:taxon-name><tp:taxon-name-part taxon-name-part-type="genus" reg="Cupressinoxylon">Cupressinoxylon</tp:taxon-name-part></tp:taxon-name></italic> sp. 2. Scale bar: 50 μm.</p></caption><graphic xmlns:xlink="http://www.w3.org/1999/xlink" xlink:href="phytokeys-156-081-g006.jpg" position="float" orientation="portrait" xlink:type="simple" id="oo_444206.jpg"><uri content-type="original_file" xlink:type="simple">https://binary.pensoft.net/fig/444206</uri></graphic></fig><table-wrap id="T2" position="float" orientation="portrait"><label>Table 2.</label><caption><p>Wood anatomy of studied conifer samples. Locality (<abbrev xmlns:xlink="http://www.w3.org/1999/xlink" xlink:title="Locality" id="ABBRID0EROAC" xlink:type="simple">LU</abbrev>); Seriation index (<abbrev xmlns:xlink="http://www.w3.org/1999/xlink" xlink:title="Seriation index" id="ABBRID0EVOAC" xlink:type="simple">Si</abbrev>); Contiguity percentage (<abbrev xmlns:xlink="http://www.w3.org/1999/xlink" xlink:title="Contiguity percentage" id="ABBRID0EZOAC" xlink:type="simple">Cp</abbrev>) [%]; Mean vertical diameter of radial pits (<abbrev xmlns:xlink="http://www.w3.org/1999/xlink" xlink:title="Mean vertical diameter of radial pits" id="ABBRID0E4OAC" xlink:type="simple">VDRP</abbrev>) [μm]; Mean tracheid tangential diameter (<abbrev xmlns:xlink="http://www.w3.org/1999/xlink" xlink:title="Mean tracheid tangential diameter" id="ABBRID0EBPAC" xlink:type="simple">TTD</abbrev>) [μm]; Mean pits per cross-field (<abbrev xmlns:xlink="http://www.w3.org/1999/xlink" xlink:title="Mean pits per cross-field" id="ABBRID0EFPAC" xlink:type="simple">PxCF</abbrev>); Mean vertical diameter of cross-field pits (<abbrev xmlns:xlink="http://www.w3.org/1999/xlink" xlink:title="Mean vertical diameter of cross-field pits" id="ABBRID0EJPAC" xlink:type="simple">VDCP</abbrev>) [μm]; Mean ray height (<abbrev xmlns:xlink="http://www.w3.org/1999/xlink" xlink:title="Mean ray height" id="ABBRID0ENPAC" xlink:type="simple">RH</abbrev>) [cells]; Mean rays per mm (<abbrev xmlns:xlink="http://www.w3.org/1999/xlink" xlink:title="Mean rays per mm" id="ABBRID0ERPAC" xlink:type="simple">R×M</abbrev>). * indicates fewer than 15 measurements.</p></caption><table id="TID0EGCAI" rules="all"><tbody><tr><th rowspan="1" colspan="1">
                <abbrev xmlns:xlink="http://www.w3.org/1999/xlink" content-type="institution" xlink:title="Museo Paleontológico Egidio Feruglio, Trelew, Chubut Province, Argentina" xlink:type="simple">MPEF-Pb</abbrev>
              </th><th rowspan="1" colspan="1">Taxonomic unit</th><th rowspan="1" colspan="1">
                <abbrev xmlns:xlink="http://www.w3.org/1999/xlink" xlink:title="Locality" id="ABBRID0EFAAE" xlink:type="simple">LU</abbrev>
              </th><th rowspan="1" colspan="1">
                <abbrev xmlns:xlink="http://www.w3.org/1999/xlink" xlink:title="Seriation index" id="ABBRID0ENAAE" xlink:type="simple">Si</abbrev>
              </th><th rowspan="1" colspan="1">
                <abbrev xmlns:xlink="http://www.w3.org/1999/xlink" xlink:title="Contiguity percentage" id="ABBRID0EVAAE" xlink:type="simple">Cp</abbrev>
              </th><th rowspan="1" colspan="1">
                <abbrev xmlns:xlink="http://www.w3.org/1999/xlink" xlink:title="Mean vertical diameter of radial pits" id="ABBRID0E4AAE" xlink:type="simple">VDRP</abbrev>
              </th><th rowspan="1" colspan="1">
                <abbrev xmlns:xlink="http://www.w3.org/1999/xlink" xlink:title="Mean tracheid tangential diameter" id="ABBRID0EFBAE" xlink:type="simple">TTD</abbrev>
              </th><th rowspan="1" colspan="1">
                <abbrev xmlns:xlink="http://www.w3.org/1999/xlink" xlink:title="Mean pits per cross-field" id="ABBRID0ENBAE" xlink:type="simple">PxCF</abbrev>
              </th><th rowspan="1" colspan="1">
                <abbrev xmlns:xlink="http://www.w3.org/1999/xlink" xlink:title="Mean vertical diameter of cross-field pits" id="ABBRID0EVBAE" xlink:type="simple">VDCP</abbrev>
              </th><th rowspan="1" colspan="1">
                <abbrev xmlns:xlink="http://www.w3.org/1999/xlink" xlink:title="Mean ray height" id="ABBRID0E4BAE" xlink:type="simple">RH</abbrev>
              </th><th rowspan="1" colspan="1">RxM</th></tr><tr><td rowspan="1" colspan="1">10694</td><td rowspan="1" colspan="1">
                <italic><tp:taxon-name><tp:taxon-name-part taxon-name-part-type="genus" reg="Protophyllocladoxylon">Protophyllocladoxylon</tp:taxon-name-part> <tp:taxon-name-part taxon-name-part-type="species" reg="francisiae">francisiae</tp:taxon-name-part></tp:taxon-name></italic>
              </td><td rowspan="1" colspan="1">2</td><td rowspan="1" colspan="1">1.25</td><td rowspan="1" colspan="1">88.1</td><td rowspan="1" colspan="1">19.2</td><td rowspan="1" colspan="1">44.5</td><td rowspan="1" colspan="1">1.97</td><td rowspan="1" colspan="1">14.8</td><td rowspan="1" colspan="1">5.6</td><td rowspan="1" colspan="1">3.5</td></tr><tr><td rowspan="1" colspan="1">10697</td><td rowspan="1" colspan="1">cf. <italic><tp:taxon-name><tp:taxon-name-part taxon-name-part-type="genus" reg="Phyllocladoxylon">Phyllocladoxylon</tp:taxon-name-part></tp:taxon-name></italic></td><td rowspan="1" colspan="1">4</td><td rowspan="1" colspan="1">1.00*</td><td rowspan="1" colspan="1">5.6*</td><td rowspan="1" colspan="1">15.6</td><td rowspan="1" colspan="1">?</td><td rowspan="1" colspan="1">1.00*</td><td rowspan="1" colspan="1">11.4*</td><td rowspan="1" colspan="1">?</td><td rowspan="1" colspan="1">?</td></tr><tr><td rowspan="1" colspan="1">10700</td><td rowspan="1" colspan="1">Indeterminate conifer</td><td rowspan="1" colspan="1">4</td><td rowspan="1" colspan="1">1.00*</td><td rowspan="1" colspan="1">7.1*</td><td rowspan="1" colspan="1">14.6</td><td rowspan="1" colspan="1">?</td><td rowspan="1" colspan="1">?</td><td rowspan="1" colspan="1">?</td><td rowspan="1" colspan="1">?</td><td rowspan="1" colspan="1">?</td></tr><tr><td rowspan="1" colspan="1">10707</td><td rowspan="1" colspan="1">
                <italic><tp:taxon-name><tp:taxon-name-part taxon-name-part-type="genus" reg="Phyllocladoxylon">Phyllocladoxylon</tp:taxon-name-part> <tp:taxon-name-part taxon-name-part-type="species" reg="antarcticum">antarcticum</tp:taxon-name-part></tp:taxon-name></italic>
              </td><td rowspan="1" colspan="1">6</td><td rowspan="1" colspan="1">1.00</td><td rowspan="1" colspan="1">12.5</td><td rowspan="1" colspan="1">19.3</td><td rowspan="1" colspan="1">33.1</td><td rowspan="1" colspan="1">1.07</td><td rowspan="1" colspan="1">10.8</td><td rowspan="1" colspan="1">10.1</td><td rowspan="1" colspan="1">8.2</td></tr><tr><td rowspan="1" colspan="1">10710</td><td rowspan="1" colspan="1">
                <italic><tp:taxon-name><tp:taxon-name-part taxon-name-part-type="genus" reg="Phyllocladoxylon">Phyllocladoxylon</tp:taxon-name-part> <tp:taxon-name-part taxon-name-part-type="species" reg="antarcticum">antarcticum</tp:taxon-name-part></tp:taxon-name></italic>
              </td><td rowspan="1" colspan="1">6</td><td rowspan="1" colspan="1">1.03</td><td rowspan="1" colspan="1">8.5</td><td rowspan="1" colspan="1">20.9</td><td rowspan="1" colspan="1">29.5</td><td rowspan="1" colspan="1">1.11</td><td rowspan="1" colspan="1">12.0</td><td rowspan="1" colspan="1">7.9</td><td rowspan="1" colspan="1">8.4</td></tr><tr><td rowspan="1" colspan="1">10724</td><td rowspan="1" colspan="1">Indeterminate conifer</td><td rowspan="1" colspan="1">6</td><td rowspan="1" colspan="1">?</td><td rowspan="1" colspan="1">?</td><td rowspan="1" colspan="1">?</td><td rowspan="1" colspan="1">?</td><td rowspan="1" colspan="1">?</td><td rowspan="1" colspan="1">?</td><td rowspan="1" colspan="1">?</td><td rowspan="1" colspan="1">?</td></tr><tr><td rowspan="1" colspan="1">10725</td><td rowspan="1" colspan="1">Indeterminate conifer</td><td rowspan="1" colspan="1">6</td><td rowspan="1" colspan="1">?</td><td rowspan="1" colspan="1">?</td><td rowspan="1" colspan="1">?</td><td rowspan="1" colspan="1">?</td><td rowspan="1" colspan="1">?</td><td rowspan="1" colspan="1">?</td><td rowspan="1" colspan="1">?</td><td rowspan="1" colspan="1">?</td></tr><tr><td rowspan="1" colspan="1">10733</td><td rowspan="1" colspan="1">cf. <italic><tp:taxon-name><tp:taxon-name-part taxon-name-part-type="genus" reg="Cupressinoxylon">Cupressinoxylon</tp:taxon-name-part></tp:taxon-name></italic> sp. 1</td><td rowspan="1" colspan="1">8</td><td rowspan="1" colspan="1">1.01</td><td rowspan="1" colspan="1">7.2</td><td rowspan="1" colspan="1">13.9</td><td rowspan="1" colspan="1">24.2</td><td rowspan="1" colspan="1">1.15</td><td rowspan="1" colspan="1">7.4</td><td rowspan="1" colspan="1">4.0</td><td rowspan="1" colspan="1">6.7</td></tr><tr><td rowspan="1" colspan="1">10736</td><td rowspan="1" colspan="1">Indeterminate conifer</td><td rowspan="1" colspan="1">9</td><td rowspan="1" colspan="1">?</td><td rowspan="1" colspan="1">?</td><td rowspan="1" colspan="1">?</td><td rowspan="1" colspan="1">?</td><td rowspan="1" colspan="1">?</td><td rowspan="1" colspan="1">?</td><td rowspan="1" colspan="1">?</td><td rowspan="1" colspan="1">?</td></tr><tr><td rowspan="1" colspan="1">10739</td><td rowspan="1" colspan="1">Indeterminate conifer</td><td rowspan="1" colspan="1">9</td><td rowspan="1" colspan="1">?</td><td rowspan="1" colspan="1">?</td><td rowspan="1" colspan="1">?</td><td rowspan="1" colspan="1">?</td><td rowspan="1" colspan="1">?</td><td rowspan="1" colspan="1">?</td><td rowspan="1" colspan="1">?</td><td rowspan="1" colspan="1">?</td></tr><tr><td rowspan="1" colspan="1">10742</td><td rowspan="1" colspan="1">Indeterminate conifer</td><td rowspan="1" colspan="1">12</td><td rowspan="1" colspan="1">?</td><td rowspan="1" colspan="1">?</td><td rowspan="1" colspan="1">?</td><td rowspan="1" colspan="1">?</td><td rowspan="1" colspan="1">?</td><td rowspan="1" colspan="1">?</td><td rowspan="1" colspan="1">?</td><td rowspan="1" colspan="1">?</td></tr><tr><td rowspan="1" colspan="1">10747</td><td rowspan="1" colspan="1">
                <italic><tp:taxon-name><tp:taxon-name-part taxon-name-part-type="genus" reg="Phyllocladoxylon">Phyllocladoxylon</tp:taxon-name-part> <tp:taxon-name-part taxon-name-part-type="species" reg="antarcticum">antarcticum</tp:taxon-name-part></tp:taxon-name></italic>
              </td><td rowspan="1" colspan="1">15</td><td rowspan="1" colspan="1">1.00</td><td rowspan="1" colspan="1">9.6</td><td rowspan="1" colspan="1">17.5</td><td rowspan="1" colspan="1">32.1</td><td rowspan="1" colspan="1">1.03</td><td rowspan="1" colspan="1">14.0</td><td rowspan="1" colspan="1">5.9</td><td rowspan="1" colspan="1">5.7</td></tr><tr><td rowspan="1" colspan="1">10748</td><td rowspan="1" colspan="1">Indeterminate conifer</td><td rowspan="1" colspan="1">16</td><td rowspan="1" colspan="1">?</td><td rowspan="1" colspan="1">?</td><td rowspan="1" colspan="1">?</td><td rowspan="1" colspan="1">?</td><td rowspan="1" colspan="1">1.00*</td><td rowspan="1" colspan="1">?</td><td rowspan="1" colspan="1">?</td><td rowspan="1" colspan="1">?</td></tr><tr><td rowspan="1" colspan="1">10749</td><td rowspan="1" colspan="1">cf. <italic><tp:taxon-name><tp:taxon-name-part taxon-name-part-type="genus" reg="Phyllocladoxylon">Phyllocladoxylon</tp:taxon-name-part></tp:taxon-name></italic></td><td rowspan="1" colspan="1">16</td><td rowspan="1" colspan="1">1.00*</td><td rowspan="1" colspan="1">9.5*</td><td rowspan="1" colspan="1">16.8*</td><td rowspan="1" colspan="1">?</td><td rowspan="1" colspan="1">1.00*</td><td rowspan="1" colspan="1">13.7*</td><td rowspan="1" colspan="1">9.5</td><td rowspan="1" colspan="1">9.6*</td></tr><tr><td rowspan="1" colspan="1">10750</td><td rowspan="1" colspan="1">Indeterminate conifer</td><td rowspan="1" colspan="1">16</td><td rowspan="1" colspan="1">1.00*</td><td rowspan="1" colspan="1">12.5*</td><td rowspan="1" colspan="1">?</td><td rowspan="1" colspan="1">?</td><td rowspan="1" colspan="1">?</td><td rowspan="1" colspan="1">?</td><td rowspan="1" colspan="1">?</td><td rowspan="1" colspan="1">?</td></tr><tr><td rowspan="1" colspan="1">10751</td><td rowspan="1" colspan="1">Indeterminate conifer</td><td rowspan="1" colspan="1">16</td><td rowspan="1" colspan="1">?</td><td rowspan="1" colspan="1">?</td><td rowspan="1" colspan="1">?</td><td rowspan="1" colspan="1">?</td><td rowspan="1" colspan="1">1,00*</td><td rowspan="1" colspan="1">?</td><td rowspan="1" colspan="1">?</td><td rowspan="1" colspan="1">?</td></tr><tr><td rowspan="1" colspan="1">10753</td><td rowspan="1" colspan="1">Indeterminate conifer</td><td rowspan="1" colspan="1">16</td><td rowspan="1" colspan="1">?</td><td rowspan="1" colspan="1">?</td><td rowspan="1" colspan="1">?</td><td rowspan="1" colspan="1">?</td><td rowspan="1" colspan="1">?</td><td rowspan="1" colspan="1">?</td><td rowspan="1" colspan="1">?</td><td rowspan="1" colspan="1">?</td></tr><tr><td rowspan="1" colspan="1">10754</td><td rowspan="1" colspan="1">Indeterminate conifer</td><td rowspan="1" colspan="1">16</td><td rowspan="1" colspan="1">?</td><td rowspan="1" colspan="1">?</td><td rowspan="1" colspan="1">?</td><td rowspan="1" colspan="1">30.7</td><td rowspan="1" colspan="1">?</td><td rowspan="1" colspan="1">?</td><td rowspan="1" colspan="1">5.8</td><td rowspan="1" colspan="1">5.8*</td></tr><tr><td rowspan="1" colspan="1">10765</td><td rowspan="1" colspan="1">
                <italic><tp:taxon-name><tp:taxon-name-part taxon-name-part-type="genus" reg="Phyllocladoxylon">Phyllocladoxylon</tp:taxon-name-part> <tp:taxon-name-part taxon-name-part-type="species" reg="antarcticum">antarcticum</tp:taxon-name-part></tp:taxon-name></italic>
              </td><td rowspan="1" colspan="1">22</td><td rowspan="1" colspan="1">1.00</td><td rowspan="1" colspan="1">13.4</td><td rowspan="1" colspan="1">16.4</td><td rowspan="1" colspan="1">31.7</td><td rowspan="1" colspan="1">1.00</td><td rowspan="1" colspan="1">13.6</td><td rowspan="1" colspan="1">5.6</td><td rowspan="1" colspan="1">4.0</td></tr><tr><td rowspan="1" colspan="1">10766</td><td rowspan="1" colspan="1">Indeterminate conifer</td><td rowspan="1" colspan="1">22</td><td rowspan="1" colspan="1">?</td><td rowspan="1" colspan="1">?</td><td rowspan="1" colspan="1">?</td><td rowspan="1" colspan="1">?</td><td rowspan="1" colspan="1">?</td><td rowspan="1" colspan="1">?</td><td rowspan="1" colspan="1">?</td><td rowspan="1" colspan="1">?</td></tr><tr><td rowspan="1" colspan="1">10767</td><td rowspan="1" colspan="1">
                <italic><tp:taxon-name><tp:taxon-name-part taxon-name-part-type="genus" reg="Phyllocladoxylon">Phyllocladoxylon</tp:taxon-name-part> <tp:taxon-name-part taxon-name-part-type="species" reg="antarcticum">antarcticum</tp:taxon-name-part></tp:taxon-name></italic>
              </td><td rowspan="1" colspan="1">22</td><td rowspan="1" colspan="1">1.17</td><td rowspan="1" colspan="1">23.1</td><td rowspan="1" colspan="1">19.1</td><td rowspan="1" colspan="1">42.1</td><td rowspan="1" colspan="1">1.00</td><td rowspan="1" colspan="1">14.6</td><td rowspan="1" colspan="1">11.6</td><td rowspan="1" colspan="1">5.1</td></tr><tr><td rowspan="1" colspan="1">10771</td><td rowspan="1" colspan="1">Indeterminate conifer</td><td rowspan="1" colspan="1">22</td><td rowspan="1" colspan="1">?</td><td rowspan="1" colspan="1">?</td><td rowspan="1" colspan="1">?</td><td rowspan="1" colspan="1">?</td><td rowspan="1" colspan="1">?</td><td rowspan="1" colspan="1">?</td><td rowspan="1" colspan="1">?</td><td rowspan="1" colspan="1">?</td></tr><tr><td rowspan="1" colspan="1">10773</td><td rowspan="1" colspan="1">
                <italic><tp:taxon-name><tp:taxon-name-part taxon-name-part-type="genus" reg="Phyllocladoxylon">Phyllocladoxylon</tp:taxon-name-part> <tp:taxon-name-part taxon-name-part-type="species" reg="antarcticum">antarcticum</tp:taxon-name-part></tp:taxon-name></italic>
              </td><td rowspan="1" colspan="1">22</td><td rowspan="1" colspan="1">1.00*</td><td rowspan="1" colspan="1">5.3*</td><td rowspan="1" colspan="1">17.1*</td><td rowspan="1" colspan="1">31.2</td><td rowspan="1" colspan="1">1.00</td><td rowspan="1" colspan="1">12.9</td><td rowspan="1" colspan="1">6.2</td><td rowspan="1" colspan="1">8.1*</td></tr><tr><td rowspan="1" colspan="1">10775</td><td rowspan="1" colspan="1">Indeterminate conifer</td><td rowspan="1" colspan="1">22</td><td rowspan="1" colspan="1">1.00*</td><td rowspan="1" colspan="1">16.3*</td><td rowspan="1" colspan="1">15.1</td><td rowspan="1" colspan="1">?</td><td rowspan="1" colspan="1">1.00*</td><td rowspan="1" colspan="1">?</td><td rowspan="1" colspan="1">?</td><td rowspan="1" colspan="1">?</td></tr><tr><td rowspan="1" colspan="1">10776</td><td rowspan="1" colspan="1">
                <italic><tp:taxon-name><tp:taxon-name-part taxon-name-part-type="genus" reg="Phyllocladoxylon">Phyllocladoxylon</tp:taxon-name-part> <tp:taxon-name-part taxon-name-part-type="species" reg="antarcticum">antarcticum</tp:taxon-name-part></tp:taxon-name></italic>
              </td><td rowspan="1" colspan="1">22</td><td rowspan="1" colspan="1">1.00</td><td rowspan="1" colspan="1">10.6</td><td rowspan="1" colspan="1">17.5</td><td rowspan="1" colspan="1">32.5</td><td rowspan="1" colspan="1">1.06</td><td rowspan="1" colspan="1">13.2</td><td rowspan="1" colspan="1">9.9</td><td rowspan="1" colspan="1">6.3</td></tr><tr><td rowspan="1" colspan="1">10778</td><td rowspan="1" colspan="1">cf. <italic><tp:taxon-name><tp:taxon-name-part taxon-name-part-type="genus" reg="Cupressinoxylon">Cupressinoxylon</tp:taxon-name-part></tp:taxon-name></italic> sp. 2</td><td rowspan="1" colspan="1">23</td><td rowspan="1" colspan="1">1.06</td><td rowspan="1" colspan="1">6.3</td><td rowspan="1" colspan="1">18.4</td><td rowspan="1" colspan="1">32.7</td><td rowspan="1" colspan="1">1.09</td><td rowspan="1" colspan="1">11.7</td><td rowspan="1" colspan="1">5.9</td><td rowspan="1" colspan="1">6.6</td></tr></tbody></table></table-wrap></tp:treatment-sec><ref-list><ref id="B34"><mixed-citation xmlns:xlink="http://www.w3.org/1999/xlink" xlink:type="simple"><person-group><name name-style="western"><surname>Philippe</surname><given-names>M</given-names></name><name name-style="western"><surname>Bamford</surname><given-names>MK</given-names></name></person-group> (<year>2008</year>) <article-title>A key to morphogenera used for Mesozoic conifer-like woods.</article-title><source>Review of Palaeobotany and Palynology</source><volume>148</volume>(<issue>2-4</issue>): <fpage>184</fpage>–<lpage>207</lpage>. <ext-link xlink:type="simple" ext-link-type="doi" xlink:href="10.1016/j.revpalbo.2007.09.004">https://doi.org/10.1016/j.revpalbo.2007.09.004</ext-link></mixed-citation></ref><ref id="B19"><mixed-citation xmlns:xlink="http://www.w3.org/1999/xlink" xlink:type="simple"><person-group><name name-style="western"><surname>Gothan</surname><given-names>W</given-names></name></person-group> (<year>1908</year>) Die fossilen Hölzer von der Seymour und Snow Hill insel. Wissenschaftliche Ergebnisse der Schwedischen Südpolar Expedition 1901-1903(3): 1–33.</mixed-citation></ref><ref id="B37"><mixed-citation xmlns:xlink="http://www.w3.org/1999/xlink" xlink:type="simple"><person-group><name name-style="western"><surname>Pujana</surname><given-names>RR</given-names></name><name name-style="western"><surname>Santillana</surname><given-names>SN</given-names></name><name name-style="western"><surname>Marenssi</surname><given-names>SA</given-names></name></person-group> (<year>2014</year>) <article-title>Conifer fossil woods from the La Meseta Formation (Eocene of Western Antarctica): Evidence of <tp:taxon-name><tp:taxon-name-part taxon-name-part-type="family">Podocarpaceae</tp:taxon-name-part></tp:taxon-name>-dominated forests.</article-title><source>Review of Palaeobotany and Palynology</source><volume>200</volume>: <fpage>122</fpage>–<lpage>137</lpage>. <ext-link xlink:type="simple" ext-link-type="doi" xlink:href="10.1016/j.revpalbo.2013.09.001">https://doi.org/10.1016/j.revpalbo.2013.09.001</ext-link></mixed-citation></ref><ref id="B30"><mixed-citation xmlns:xlink="http://www.w3.org/1999/xlink" xlink:type="simple"><person-group><name name-style="western"><surname>Nishida</surname><given-names>M</given-names></name><name name-style="western"><surname>Ohsawa</surname><given-names>T</given-names></name><name name-style="western"><surname>Rancusi</surname><given-names>MH</given-names></name></person-group> (<year>1990</year>) <article-title>Miscellaneous notes on the petrified coniferous woods from central Chilean Patagonia, XI Region, Chile.</article-title> In: <person-group><name name-style="western"><surname>Nishida</surname><given-names>M</given-names></name></person-group> (<role>Ed.</role>) <issue-title>A report of the paleobotanical survey to Patagonia, Chile (1989).</issue-title><source>Faculty of Science, Chiba University, Chiba</source>, <fpage>21</fpage>–<lpage>29</lpage>.</mixed-citation></ref><ref id="B36"><mixed-citation xmlns:xlink="http://www.w3.org/1999/xlink" xlink:type="simple"><person-group><name name-style="western"><surname>Pujana</surname><given-names>RR</given-names></name><name name-style="western"><surname>Ruiz</surname><given-names>DP</given-names></name></person-group> (<year>2019</year>) <article-title>Fossil woods from the Eocene-Oligocene (Río Turbio Formation) of southwestern Patagonia (Santa Cruz Province, Argentina).</article-title><source>IAWA Journal</source><volume>40</volume>(<issue>3</issue>): <fpage>596</fpage>–<lpage>626</lpage>. <ext-link xlink:type="simple" ext-link-type="doi" xlink:href="10.1163/22941932-40190253">https://doi.org/10.1163/22941932-40190253</ext-link></mixed-citation></ref><ref id="B26"><mixed-citation xmlns:xlink="http://www.w3.org/1999/xlink" xlink:type="simple"><person-group><name name-style="western"><surname>Kräusel</surname><given-names>R</given-names></name></person-group> (<year>1924</year>) <article-title>Beiträge zur Kenntnis der fossilen Flora Südamerikas 1. Fossile Hölzer aus Patagonien und benachbarten Gebieten.</article-title><source>Arkiv för Botanik</source><volume>19</volume>: <fpage>1</fpage>–<lpage>36</lpage>.</mixed-citation></ref><ref id="B51"><mixed-citation xmlns:xlink="http://www.w3.org/1999/xlink" xlink:type="simple"><person-group><name name-style="western"><surname>Torres</surname><given-names>T</given-names></name><name name-style="western"><surname>Marenssi</surname><given-names>SA</given-names></name><name name-style="western"><surname>Santillana</surname><given-names>SN</given-names></name></person-group> (<year>1994</year>) <article-title>Maderas fósiles de la isla Seymour, Formación La Meseta, Antártica.</article-title><source>Serie Científica Instituto Antártico Chileno</source><volume>44</volume>: <fpage>17</fpage>–<lpage>38</lpage>.</mixed-citation></ref><ref id="B40"><mixed-citation xmlns:xlink="http://www.w3.org/1999/xlink" xlink:type="simple"><person-group><name name-style="western"><surname>Pujana</surname><given-names>RR</given-names></name><name name-style="western"><surname>Raffi</surname><given-names>ME</given-names></name><name name-style="western"><surname>Olivero</surname><given-names>EB</given-names></name></person-group> (<year>2017</year>) <article-title>Conifer fossil woods from the Santa Marta Formation (Upper Cretaceous), Brandy Bay, James Ross Island, Antarctica.</article-title><source>Cretaceous Research</source><volume>77</volume>: <fpage>28</fpage>–<lpage>38</lpage>. <ext-link xlink:type="simple" ext-link-type="doi" xlink:href="10.1016/j.cretres.2017.04.016">https://doi.org/10.1016/j.cretres.2017.04.016</ext-link></mixed-citation></ref><ref id="B38"><mixed-citation xmlns:xlink="http://www.w3.org/1999/xlink" xlink:type="simple"><person-group><name name-style="western"><surname>Pujana</surname><given-names>RR</given-names></name><name name-style="western"><surname>Marenssi</surname><given-names>SA</given-names></name><name name-style="western"><surname>Santillana</surname><given-names>SN</given-names></name></person-group> (<year>2015</year>) <article-title>Fossil woods from the Cross Valley Formation (Paleocene of Western Antarctica): <tp:taxon-name><tp:taxon-name-part taxon-name-part-type="family">Araucariaceae</tp:taxon-name-part></tp:taxon-name>-dominated forests.</article-title><source>Review of Palaeobotany and Palynology</source><volume>222</volume>: <fpage>56</fpage>–<lpage>66</lpage>. <ext-link xlink:type="simple" ext-link-type="doi" xlink:href="10.1016/j.revpalbo.2015.07.010">https://doi.org/10.1016/j.revpalbo.2015.07.010</ext-link></mixed-citation></ref><ref id="B29"><mixed-citation xmlns:xlink="http://www.w3.org/1999/xlink" xlink:type="simple"><person-group><name name-style="western"><surname>Mirabelli</surname><given-names>SL</given-names></name><name name-style="western"><surname>Pujana</surname><given-names>RR</given-names></name><name name-style="western"><surname>Marenssi</surname><given-names>SA</given-names></name><name name-style="western"><surname>Santillana</surname><given-names>SN</given-names></name></person-group> (<year>2018</year>) <article-title>Conifer fossil woods from the Sobral Formation (lower Paleocene, Western Antarctica).</article-title><source>Ameghiniana</source><volume>55</volume>(<issue>1</issue>): <fpage>91</fpage>–<lpage>108</lpage>. <ext-link xlink:type="simple" ext-link-type="doi" xlink:href="10.5710/AMGH.27.07.2017.3095">https://doi.org/10.5710/AMGH.27.07.2017.3095</ext-link></mixed-citation></ref><ref id="B50"><mixed-citation xmlns:xlink="http://www.w3.org/1999/xlink" xlink:type="simple"><person-group><name name-style="western"><surname>Torres</surname><given-names>T</given-names></name><name name-style="western"><surname>Lemoigne</surname><given-names>Y</given-names></name></person-group> (<year>1988</year>) <article-title>Maderas fósiles terciarias de la Formación Caleta Arctowski, isla Rey Jorge, Antártica.</article-title><source>Serie Científica Instituto Antártico Chileno</source><volume>37</volume>: <fpage>69</fpage>–<lpage>107</lpage>.</mixed-citation></ref><ref id="B32"><mixed-citation xmlns:xlink="http://www.w3.org/1999/xlink" xlink:type="simple"><person-group><name name-style="western"><surname>Oh</surname><given-names>C</given-names></name><name name-style="western"><surname>Philippe</surname><given-names>M</given-names></name><name name-style="western"><surname>McLoughlin</surname><given-names>S</given-names></name><name name-style="western"><surname>Woo</surname><given-names>J</given-names></name><name name-style="western"><surname>Leppe</surname><given-names>M</given-names></name><name name-style="western"><surname>Torres</surname><given-names>T</given-names></name><name name-style="western"><surname>Park</surname><given-names>TYS</given-names></name><name name-style="western"><surname>Choi</surname><given-names>HG</given-names></name></person-group> (<year>2020</year>) <article-title>New fossil woods from lower Cenozoic volcano-sedimentary rocks of the Fildes Peninsula, King George Island, and the implications for the trans-Antarctic Peninsula Eocene climatic gradient.</article-title><source>Papers in Palaeontology</source><volume>6</volume>(<issue>1</issue>): <fpage>1</fpage>–<lpage>29</lpage>. <ext-link xlink:type="simple" ext-link-type="doi" xlink:href="10.1002/spp2.1256">https://doi.org/10.1002/spp2.1256</ext-link></mixed-citation></ref><ref id="B25"><mixed-citation xmlns:xlink="http://www.w3.org/1999/xlink" xlink:type="simple"><person-group><name name-style="western"><surname>Knopf</surname><given-names>P</given-names></name><name name-style="western"><surname>Schulz</surname><given-names>C</given-names></name><name name-style="western"><surname>Little</surname><given-names>DP</given-names></name><name name-style="western"><surname>Stu</surname><given-names>T</given-names></name><name name-style="western"><surname>Dennis</surname><given-names>W</given-names></name></person-group> (<year>2012</year>) <article-title>Relationships within <tp:taxon-name><tp:taxon-name-part taxon-name-part-type="family">Podocarpaceae</tp:taxon-name-part></tp:taxon-name> based on DNA sequence, anatomical, morphological, and biogeographical data.</article-title><source>Cladistics</source><volume>28</volume>(<issue>3</issue>): <fpage>271</fpage>–<lpage>299</lpage>. <ext-link xlink:type="simple" ext-link-type="doi" xlink:href="10.1111/j.1096-0031.2011.00381.x">https://doi.org/10.1111/j.1096-0031.2011.00381.x</ext-link></mixed-citation></ref><ref id="B1"><mixed-citation xmlns:xlink="http://www.w3.org/1999/xlink" xlink:type="simple"><person-group><name name-style="western"><surname>Andruchow-Colombo</surname><given-names>A</given-names></name><name name-style="western"><surname>Wilf</surname><given-names>P</given-names></name><name name-style="western"><surname>Escapa</surname><given-names>IH</given-names></name></person-group> (<year>2019</year>) <article-title>A South American fossil relative of <italic><tp:taxon-name><tp:taxon-name-part taxon-name-part-type="genus">Phyllocladus</tp:taxon-name-part></tp:taxon-name></italic>: <italic><tp:taxon-name><tp:taxon-name-part taxon-name-part-type="genus">Huncocladus</tp:taxon-name-part> <tp:taxon-name-part taxon-name-part-type="species">laubenfelsii</tp:taxon-name-part></tp:taxon-name></italic> gen. et sp. nov. (<tp:taxon-name><tp:taxon-name-part taxon-name-part-type="family">Podocarpaceae</tp:taxon-name-part></tp:taxon-name>), from the early Eocene of Laguna del Hunco, Patagonia, Argentina.</article-title><source>Australian Systematic Botany</source><volume>32</volume>: <fpage>290</fpage>–<lpage>309</lpage>. <ext-link xlink:type="simple" ext-link-type="doi" xlink:href="10.1071/SB18043">https://doi.org/10.1071/SB18043</ext-link></mixed-citation></ref><ref id="B5"><mixed-citation xmlns:xlink="http://www.w3.org/1999/xlink" xlink:type="simple"><person-group><name name-style="western"><surname>Barreda</surname><given-names>VD</given-names></name><name name-style="western"><surname>Zamaloa</surname><given-names>MC</given-names></name><name name-style="western"><surname>Gandolfo</surname><given-names>MA</given-names></name><name name-style="western"><surname>Jaramillo</surname><given-names>C</given-names></name><name name-style="western"><surname>Wilf</surname><given-names>P</given-names></name></person-group> (<year>2020</year>) <article-title>Early Eocene spore and pollen assemblages from the Laguna del Hunco fossil-lake beds, Patagonia, Argentina.</article-title><source>International Journal of Plant Sciences</source><volume>181</volume>(<issue>6</issue>): <fpage>594</fpage>–<lpage>615</lpage>. <ext-link xlink:type="simple" ext-link-type="doi" xlink:href="10.1086/708386">https://doi.org/10.1086/708386</ext-link></mixed-citation></ref></ref-list></tp:taxon-treatment>
