# Supplementary material for: Conifer wood assemblage dominated by Podocarpaceae, early Eocene of Laguna del Hunco, central Argentinean Patagonia
Source: PhytoKeys. 2020 Aug 21;156:81–102. doi: 10.3897/phytokeys.156.54175 (PMC7456426; doi:10.3897/phytokeys.156.54175)
Supplement: XML Treatment for Cupressinoxylon [file phytokeys.156.54175-treatment3.xml]

<!DOCTYPE tp:taxon-treatment
  PUBLIC "-//TaxonX//DTD Taxonomic Treatment Publishing DTD v0 20100105//EN" "tax-treatment-NSO.dtd">
<tp:taxon-treatment xmlns:tp="http://www.plazi.org/taxpub"><tp:treatment-meta><kwd-group><label>Taxon classification</label><kwd><named-content xmlns:xlink="http://www.w3.org/1999/xlink" content-type="kingdom">Plantae</named-content></kwd><kwd><named-content xmlns:xlink="http://www.w3.org/1999/xlink" content-type="order">Pinales</named-content></kwd><kwd><named-content xmlns:xlink="http://www.w3.org/1999/xlink" content-type="family">Podocarpaceae</named-content></kwd></kwd-group><mixed-citation publication-type="journal"><person-group><name><surname>Pujana</surname><given-names>Roberto R.</given-names></name><name><surname>Wilf</surname><given-names>Peter</given-names></name><name><surname>Gandolfo</surname><given-names>Maria A.</given-names></name></person-group><article-title>Conifer wood assemblage dominated by <tp:taxon-name><tp:taxon-name-part taxon-name-part-type="family">Podocarpaceae</tp:taxon-name-part></tp:taxon-name>, early Eocene of Laguna del Hunco, central Argentinean Patagonia</article-title><source>PhytoKeys</source><day>21</day><month>8</month><year>2020</year><volume>156</volume><fpage>81</fpage><lpage>102</lpage><pub-id pub-id-type="doi">10.3897/phytokeys.156.54175</pub-id></mixed-citation></tp:treatment-meta><tp:nomenclature><label>cf.</label><tp:taxon-name><object-id xmlns:xlink="http://www.w3.org/1999/xlink" content-type="arpha" xlink:type="simple">982EFA68-5890-57F5-A09D-AA66F9C61E0C</object-id>
              <tp:taxon-name-part taxon-name-part-type="genus" reg="Cupressinoxylon">Cupressinoxylon</tp:taxon-name-part></tp:taxon-name><tp:taxon-authority>sp. 1</tp:taxon-authority><xref ref-type="fig" rid="F4">Figure 4A–I</xref></tp:nomenclature><tp:treatment-sec sec-type="material" id="SECID0E1CBG"><title>Studied material.</title><p><abbrev xmlns:xlink="http://www.w3.org/1999/xlink" content-type="institution" xlink:title="Museo Paleontológico Egidio Feruglio, Trelew, Chubut Province, Argentina" xlink:type="simple">MPEF-Pb</abbrev> 10733.</p></tp:treatment-sec><tp:treatment-sec sec-type="Locality" id="SECID0E6CBG"><title>Locality.</title><p>LU8 at Laguna del Hunco (Fig. <xref ref-type="fig" rid="F1">1</xref>, Table <xref ref-type="table" rid="T1">1</xref>), Chubut Province, Argentina.</p></tp:treatment-sec><tp:treatment-sec sec-type="Stratigraphic provenance" id="SECID0ENDBG"><title>Stratigraphic provenance.</title><p>Tufolitas Laguna del Hunco, Huitrera Formation (Ypresian, early Eocene).</p></tp:treatment-sec><tp:treatment-sec sec-type="description" id="SECID0ESDBG"><title>Description.</title><p>Growth ring boundaries are distinct (Fig. <xref ref-type="fig" rid="F4">4A, B</xref>), with a gradual transition from earlywood to latewood (Fig. <xref ref-type="fig" rid="F2">2B</xref>). Tracheids are roundish to polygonal as seen in transverse section (Fig. <xref ref-type="fig" rid="F4">4C</xref>). Intertracheary pitting in radial walls is abietinean, predominantly uniseriate (<abbrev xmlns:xlink="http://www.w3.org/1999/xlink" xlink:title="Seriation index" id="ABBRID0EEEBG" xlink:type="simple">Si</abbrev> = 1.01), very rarely biseriate, non-contiguous (<abbrev xmlns:xlink="http://www.w3.org/1999/xlink" xlink:title="Contiguity percentage" id="ABBRID0EIEBG" xlink:type="simple">Cp</abbrev> = 7.2%), and opposite when biseriate (Fig. <xref ref-type="fig" rid="F4">4D</xref>). Intertracheary pits are rounded in outline; 13.9 (10.4–15.8, <abbrev xmlns:xlink="http://www.w3.org/1999/xlink" xlink:title="Standard deviation" id="ABBRID0EQEBG" xlink:type="simple">SD</abbrev> = 1.1) μm in vertical diameter (Fig. <xref ref-type="fig" rid="F4">4D</xref>). Tracheid tangential diameter is 24.2 (18.8–32.4, <abbrev xmlns:xlink="http://www.w3.org/1999/xlink" xlink:title="Standard deviation" id="ABBRID0EYEBG" xlink:type="simple">SD</abbrev>= 3.3) μm. Axial parenchyma is present, scarce, and apparently with a tendency to be tangentially zonate (Fig. <xref ref-type="fig" rid="F4">4C, G, I</xref>). Cross-fields have 1–2, mostly one, mean 1.2, pits per cross-field (Fig. <xref ref-type="fig" rid="F4">4D–G</xref>). Cross-field pits are circular and bordered, apparently the border is usually wider than the aperture, and the aperture is rounded; 7.4 (5.2–9.6, <abbrev xmlns:xlink="http://www.w3.org/1999/xlink" xlink:title="Standard deviation" id="ABBRID0EEFBG" xlink:type="simple">SD</abbrev> = 1.2) μm in vertical diameter (Figs <xref ref-type="fig" rid="F4">4D–G</xref>, <xref ref-type="fig" rid="F6">6B</xref>). Horizontal walls of ray parenchyma cells are smooth (Fig. <xref ref-type="fig" rid="F4">4E–G</xref>). Average ray height is medium, 4.0 (1–11, <abbrev xmlns:xlink="http://www.w3.org/1999/xlink" xlink:title="Standard deviation" id="ABBRID0EUFBG" xlink:type="simple">SD</abbrev> = 1.9) cells high, rays are exclusively uniseriate (Fig. <xref ref-type="fig" rid="F4">4H–I</xref>) and with a frequency of 6.7 (4–8, <abbrev xmlns:xlink="http://www.w3.org/1999/xlink" xlink:title="Standard deviation" id="ABBRID0E3FBG" xlink:type="simple">SD</abbrev> = 1.2) rays per mm.</p><fig id="F4" position="float" orientation="portrait"><object-id xmlns:xlink="http://www.w3.org/1999/xlink" content-type="doi" xlink:type="simple">10.3897/phytokeys.156.54175.figure4</object-id><object-id xmlns:xlink="http://www.w3.org/1999/xlink" content-type="arpha" xlink:type="simple">18235BA2-562B-58CB-9EDE-8CB0D36625D3</object-id><label>Figure 4.</label><caption><p>cf. <italic><tp:taxon-name><tp:taxon-name-part taxon-name-part-type="genus" reg="Cupressinoxylon">Cupressinoxylon</tp:taxon-name-part></tp:taxon-name></italic> sp. 1, <abbrev xmlns:xlink="http://www.w3.org/1999/xlink" content-type="institution" xlink:title="Museo Paleontológico Egidio Feruglio, Trelew, Chubut Province, Argentina" xlink:type="simple">MPEF-Pb</abbrev> 10733: <bold>A</bold> Growth rings (<abbrev xmlns:xlink="http://www.w3.org/1999/xlink" xlink:title="transverse" id="ABBRID0EUGBG" xlink:type="simple">TS</abbrev>) <bold>B</bold> detail of a growth ring boundary (<abbrev xmlns:xlink="http://www.w3.org/1999/xlink" xlink:title="transverse" id="ABBRID0E1GBG" xlink:type="simple">TS</abbrev>) <bold>C</bold> Detail of roundish tracheids and axial parenchyma (arrowheads) (<abbrev xmlns:xlink="http://www.w3.org/1999/xlink" xlink:title="transverse" id="ABBRID0EAHBG" xlink:type="simple">TS</abbrev>) <bold>D</bold> uniseriate non contiguous intertracheary radial pits and cross-field pit (arrowhead) (<abbrev xmlns:xlink="http://www.w3.org/1999/xlink" xlink:title="scanning electron microscopy" id="ABBRID0EGHBG" xlink:type="simple">SEM</abbrev>) <bold>E</bold> and <bold>F</bold> cross-fields with bordered pits (<abbrev xmlns:xlink="http://www.w3.org/1999/xlink" xlink:title="scanning electron microscopy" id="ABBRID0EOHBG" xlink:type="simple">SEM</abbrev>) <bold>G</bold> axial parenchyma (arrowhead) and cross-fields with bordered pits (<abbrev xmlns:xlink="http://www.w3.org/1999/xlink" xlink:title="radial longitudinal" id="ABBRID0EUHBG" xlink:type="simple">RLS</abbrev>) <bold>H</bold> uniseriate rays (<abbrev xmlns:xlink="http://www.w3.org/1999/xlink" xlink:title="tangential longitudinal" id="ABBRID0E1HBG" xlink:type="simple">TLS</abbrev>) <bold>I</bold> uniseriate rays (<abbrev xmlns:xlink="http://www.w3.org/1999/xlink" xlink:title="tangential longitudinal" id="ABBRID0EAIBG" xlink:type="simple">TLS</abbrev>). Scale bars: 5 mm (<bold>A</bold>); 500 μm (<bold>B</bold>); 100 μm (<bold>C, I</bold>); 20 μm (<bold>D, E, F, G</bold>); 200 μm (<bold>H</bold>).</p></caption><graphic xmlns:xlink="http://www.w3.org/1999/xlink" xlink:href="phytokeys-156-081-g004.jpg" position="float" orientation="portrait" xlink:type="simple" id="oo_444204.jpg"><uri content-type="original_file" xlink:type="simple">https://binary.pensoft.net/fig/444204</uri></graphic></fig></tp:treatment-sec><tp:treatment-sec sec-type="remarks" id="SECID0ETIBG"><title>Remarks.</title><p>Abietinean intertracheary radial pitting and apparently cupressoid pits in the cross-fields (bordered pits with the border wider than the aperture) indicate that this specimen belongs to the genus <italic><tp:taxon-name><tp:taxon-name-part taxon-name-part-type="genus" reg="Cupressinoxylon">Cupressinoxylon</tp:taxon-name-part></tp:taxon-name></italic>, following <xref ref-type="bibr" rid="B34">Philippe and Bamford (2008)</xref>. <italic><tp:taxon-name><tp:taxon-name-part taxon-name-part-type="genus" reg="Cupressinoxylon">Cupressinoxylon</tp:taxon-name-part></tp:taxon-name></italic> includes wood with affinity to <tp:taxon-name><tp:taxon-name-part taxon-name-part-type="family">Cupressaceae</tp:taxon-name-part></tp:taxon-name> and <tp:taxon-name><tp:taxon-name-part taxon-name-part-type="family">Podocarpaceae</tp:taxon-name-part></tp:taxon-name>, with cupressoid cross-field pits (<xref ref-type="bibr" rid="B37">Pujana et al. 2014</xref>).</p><p>Cross-field pit border width is a key character of <italic><tp:taxon-name><tp:taxon-name-part taxon-name-part-type="genus" reg="Cupressinoxylon">Cupressinoxylon</tp:taxon-name-part></tp:taxon-name></italic>. The poor preservation of this specimen prevents clear observation of the cross-field pits and also of the axial parenchyma walls; consequently, this specimen cannot be assigned with confidence to this fossil-genus and it is left as cf. <italic><tp:taxon-name><tp:taxon-name-part taxon-name-part-type="genus" reg="Cupressinoxylon">Cupressinoxylon</tp:taxon-name-part></tp:taxon-name></italic>. <xref ref-type="bibr" rid="B34">Philippe and Bamford (2008)</xref> suggested that specimens in which the pit border is thinner than the aperture can also assigned to <italic><tp:taxon-name><tp:taxon-name-part taxon-name-part-type="genus" reg="Podocarpoxylon">Podocarpoxylon</tp:taxon-name-part></tp:taxon-name></italic> Gothan.</p><p>The particular specimen studied here seems to be more similar to <tp:taxon-name><tp:taxon-name-part taxon-name-part-type="family">Podocarpaceae</tp:taxon-name-part></tp:taxon-name> than to <tp:taxon-name><tp:taxon-name-part taxon-name-part-type="family">Cupressaceae</tp:taxon-name-part></tp:taxon-name> because of the number of pits per cross-field. One, rarely two, pits per cross-field is common in the <tp:taxon-name><tp:taxon-name-part taxon-name-part-type="family">Podocarpaceae</tp:taxon-name-part></tp:taxon-name>, whereas it is rarely observed in <tp:taxon-name><tp:taxon-name-part taxon-name-part-type="family">Cupressaceae</tp:taxon-name-part></tp:taxon-name> (<xref ref-type="bibr" rid="B46">Tainter 1968</xref>; <xref ref-type="bibr" rid="B21">Greguss 1972</xref>; <xref ref-type="bibr" rid="B28">Meylan and Butterfield 1978</xref>; <xref ref-type="bibr" rid="B42">Roig 1992</xref>; <xref ref-type="bibr" rid="B54">Vidaurre Echeverría et al. 1987</xref>; <xref ref-type="bibr" rid="B63">Woltz et al. 1998</xref>; <xref ref-type="bibr" rid="B53">Vásquez Correa et al. 2010</xref>). Nevertheless, at this point we are not able to determine with certainty its affinity.</p></tp:treatment-sec><tp:treatment-sec><!--Section generated to contain objects referenced in tp:taxon-treatment.--><fig id="F1" position="float" orientation="portrait"><object-id xmlns:xlink="http://www.w3.org/1999/xlink" content-type="doi" xlink:type="simple">10.3897/phytokeys.156.54175.figure1</object-id><object-id xmlns:xlink="http://www.w3.org/1999/xlink" content-type="arpha" xlink:type="simple">B4918C25-2590-5F7D-B7EA-34885A470BFD</object-id><label>Figure 1.</label><caption><p>Location map and satellite images (Instituto Geográfico Nacional de la República Argentina, upper, and Google, CNES / Airbus, below) showing the Laguna del Hunco section and sampling locations. Scale in the satellite image below (tilted) varies across the map.</p></caption><graphic xmlns:xlink="http://www.w3.org/1999/xlink" xlink:href="phytokeys-156-081-g001.jpg" position="float" orientation="portrait" xlink:type="simple" id="oo_444201.jpg"><uri content-type="original_file" xlink:type="simple">https://binary.pensoft.net/fig/444201</uri></graphic></fig><table-wrap id="T1" position="float" orientation="portrait"><label>Table 1.</label><caption><p>Geographical coordinates of the localities where the fossils were collected.</p></caption><table id="TID0EYTBG" rules="all"><tbody><tr><th rowspan="1" colspan="1">Sampling locality</th><th rowspan="1" colspan="1">Geographical coordinates (DDM)</th><th rowspan="1" colspan="1">n° of conifer woods studied (identified to genus)</th></tr><tr><td rowspan="1" colspan="1">LU2</td><td rowspan="1" colspan="1">
                <named-content xmlns:xlink="http://www.w3.org/1999/xlink" content-type="dwc:verbatimCoordinates" xlink:type="simple">
                  <named-content content-type="geo-json" specific-use="{&#34;type&#34;:&#34;Point&#34;,&#34;coordinates&#34;:[-70.037667,-42.458833]}" id="NCID0EZHAC" xlink:type="simple">42°27.53'S, 70°02.26'W</named-content>
                </named-content>
              </td><td rowspan="1" colspan="1">1 (1)</td></tr><tr><td rowspan="1" colspan="1">LU4</td><td rowspan="1" colspan="1">
                <named-content xmlns:xlink="http://www.w3.org/1999/xlink" content-type="dwc:verbatimCoordinates" xlink:type="simple">
                  <named-content content-type="geo-json" specific-use="{&#34;type&#34;:&#34;Point&#34;,&#34;coordinates&#34;:[-70.040500,-42.458500]}" id="NCID0EMIAC" xlink:type="simple">42°27.51'S, 70°02.43'W</named-content>
                </named-content>
              </td><td rowspan="1" colspan="1">2 (1)</td></tr><tr><td rowspan="1" colspan="1">LU6</td><td rowspan="1" colspan="1">
                <named-content xmlns:xlink="http://www.w3.org/1999/xlink" content-type="dwc:verbatimCoordinates" xlink:type="simple">
                  <named-content content-type="geo-json" specific-use="{&#34;type&#34;:&#34;Point&#34;,&#34;coordinates&#34;:[-70.041333,-42.459000]}" id="NCID0E6IAC" xlink:type="simple">42°27.54'S; 70°02.48'W</named-content>
                </named-content>
              </td><td rowspan="1" colspan="1">4 (2)</td></tr><tr><td rowspan="1" colspan="1">LU8</td><td rowspan="1" colspan="1">
                <named-content xmlns:xlink="http://www.w3.org/1999/xlink" content-type="dwc:verbatimCoordinates" xlink:type="simple">
                  <named-content content-type="geo-json" specific-use="{&#34;type&#34;:&#34;Point&#34;,&#34;coordinates&#34;:[-70.042667,-42.461333]}" id="NCID0ESJAC" xlink:type="simple">42°27.68'S; 70°02.56'W</named-content>
                </named-content>
              </td><td rowspan="1" colspan="1">1 (1)</td></tr><tr><td rowspan="1" colspan="1">LU9</td><td rowspan="1" colspan="1">
                <named-content xmlns:xlink="http://www.w3.org/1999/xlink" content-type="dwc:verbatimCoordinates" xlink:type="simple">
                  <named-content content-type="geo-json" specific-use="{&#34;type&#34;:&#34;Point&#34;,&#34;coordinates&#34;:[-70.042000,-42.460000]}" id="NCID0EFKAC" xlink:type="simple">42°27.60'S; 70°02.52'W</named-content>
                </named-content>
              </td><td rowspan="1" colspan="1">2 (0)</td></tr><tr><td rowspan="1" colspan="1">LU12</td><td rowspan="1" colspan="1">
                <named-content xmlns:xlink="http://www.w3.org/1999/xlink" content-type="dwc:verbatimCoordinates" xlink:type="simple">
                  <named-content content-type="geo-json" specific-use="{&#34;type&#34;:&#34;Point&#34;,&#34;coordinates&#34;:[-70.038000,-42.461167]}" id="NCID0EYKAC" xlink:type="simple">42°27.67'S; 70°02.28'W</named-content>
                </named-content>
              </td><td rowspan="1" colspan="1">1 (0)</td></tr><tr><td rowspan="1" colspan="1">LU15</td><td rowspan="1" colspan="1">
                <named-content xmlns:xlink="http://www.w3.org/1999/xlink" content-type="dwc:verbatimCoordinates" xlink:type="simple">
                  <named-content content-type="geo-json" specific-use="{&#34;type&#34;:&#34;Point&#34;,&#34;coordinates&#34;:[-70.048667,-42.471333]}" id="NCID0ELLAC" xlink:type="simple">42°28.28'S; 70°02.92'W</named-content>
                </named-content>
              </td><td rowspan="1" colspan="1">1 (1)</td></tr><tr><td rowspan="1" colspan="1">LU16</td><td rowspan="1" colspan="1">
                <named-content xmlns:xlink="http://www.w3.org/1999/xlink" content-type="dwc:verbatimCoordinates" xlink:type="simple">
                  <named-content content-type="geo-json" specific-use="{&#34;type&#34;:&#34;Point&#34;,&#34;coordinates&#34;:[-70.046000,-42.470500]}" id="NCID0E5LAC" xlink:type="simple">42°28.23'S; 70°02.76'W</named-content>
                </named-content>
              </td><td rowspan="1" colspan="1">6 (1)</td></tr><tr><td rowspan="1" colspan="1">LU22</td><td rowspan="1" colspan="1">
                <named-content xmlns:xlink="http://www.w3.org/1999/xlink" content-type="dwc:verbatimCoordinates" xlink:type="simple">
                  <named-content content-type="geo-json" specific-use="{&#34;type&#34;:&#34;Point&#34;,&#34;coordinates&#34;:[-70.034833,-42.457000]}" id="NCID0ERMAC" xlink:type="simple">42°27.42'S; 70°02.09'W</named-content>
                </named-content>
              </td><td rowspan="1" colspan="1">7 (4)</td></tr><tr><td rowspan="1" colspan="1">LU23</td><td rowspan="1" colspan="1">
                <named-content xmlns:xlink="http://www.w3.org/1999/xlink" content-type="dwc:verbatimCoordinates" xlink:type="simple">
                  <named-content content-type="geo-json" specific-use="{&#34;type&#34;:&#34;Point&#34;,&#34;coordinates&#34;:[-70.037500,-42.460500]}" id="NCID0EENAC" xlink:type="simple">42°27.63'S; 70°02.25'W</named-content>
                </named-content>
              </td><td rowspan="1" colspan="1">1 (1)</td></tr></tbody></table></table-wrap><fig id="F2" position="float" orientation="portrait"><object-id xmlns:xlink="http://www.w3.org/1999/xlink" content-type="doi" xlink:type="simple">10.3897/phytokeys.156.54175.figure2</object-id><object-id xmlns:xlink="http://www.w3.org/1999/xlink" content-type="arpha" xlink:type="simple">319A0104-3575-574A-BDD4-1687FB4D5370</object-id><label>Figure 2.</label><caption><p><italic><tp:taxon-name><tp:taxon-name-part taxon-name-part-type="genus" reg="Protophyllocladoxylon">Protophyllocladoxylon</tp:taxon-name-part> <tp:taxon-name-part taxon-name-part-type="species" reg="francisiae">francisiae</tp:taxon-name-part></tp:taxon-name></italic>, <abbrev xmlns:xlink="http://www.w3.org/1999/xlink" content-type="institution" xlink:title="Museo Paleontológico Egidio Feruglio, Trelew, Chubut Province, Argentina" xlink:type="simple">MPEF-Pb</abbrev> 10694: <bold>A</bold> Growth rings of type D (transverse section, <abbrev xmlns:xlink="http://www.w3.org/1999/xlink" xlink:title="transverse" id="ABBRID0ESJAG" xlink:type="simple">TS</abbrev>) <bold>B</bold> detail of a growth ring of type D boundary (<abbrev xmlns:xlink="http://www.w3.org/1999/xlink" xlink:title="transverse" id="ABBRID0EYJAG" xlink:type="simple">TS</abbrev>) <bold>C</bold> opposite (arrowheads) intertracheary radial pits (radial longitudinal section, <abbrev xmlns:xlink="http://www.w3.org/1999/xlink" xlink:title="radial longitudinal" id="ABBRID0E5JAG" xlink:type="simple">RLS</abbrev>) <bold>D</bold> alternate (arrowheads) intertracheary radial pits (<abbrev xmlns:xlink="http://www.w3.org/1999/xlink" xlink:title="radial longitudinal" id="ABBRID0EEKAG" xlink:type="simple">RLS</abbrev>) <bold>E</bold> and <bold>F</bold> cross-fields (<abbrev xmlns:xlink="http://www.w3.org/1999/xlink" xlink:title="radial longitudinal" id="ABBRID0EMKAG" xlink:type="simple">RLS</abbrev>) <bold>G</bold> wall alteration of the secondary walls of tracheids (tangential longitudinal section, <abbrev xmlns:xlink="http://www.w3.org/1999/xlink" xlink:title="tangential longitudinal" id="ABBRID0ESKAG" xlink:type="simple">TLS</abbrev>) <bold>H</bold> uniseriate rays (<abbrev xmlns:xlink="http://www.w3.org/1999/xlink" xlink:title="tangential longitudinal" id="ABBRID0EYKAG" xlink:type="simple">TLS</abbrev>) <bold>I</bold> uniseriate rays (<abbrev xmlns:xlink="http://www.w3.org/1999/xlink" xlink:title="tangential longitudinal" id="ABBRID0E5KAG" xlink:type="simple">TLS</abbrev>). Scale bars: 5 mm (<bold>A</bold>); 500 μm (<bold>B</bold>); 50 μm (<bold>C, D, E, F, G</bold>); 100 μm (<bold>H</bold>); 200 μm (<bold>I</bold>).</p></caption><graphic xmlns:xlink="http://www.w3.org/1999/xlink" xlink:href="phytokeys-156-081-g002.jpg" position="float" orientation="portrait" xlink:type="simple" id="oo_444202.jpg"><uri content-type="original_file" xlink:type="simple">https://binary.pensoft.net/fig/444202</uri></graphic></fig><fig id="F6" position="float" orientation="portrait"><object-id xmlns:xlink="http://www.w3.org/1999/xlink" content-type="doi" xlink:type="simple">10.3897/phytokeys.156.54175.figure6</object-id><object-id xmlns:xlink="http://www.w3.org/1999/xlink" content-type="arpha" xlink:type="simple">8D304957-6C69-5F69-BE8C-F2C8EC110FF1</object-id><label>Figure 6.</label><caption><p>Schematic drawing of the cross-fields: <bold>A</bold><italic><tp:taxon-name><tp:taxon-name-part taxon-name-part-type="genus" reg="Protophyllocladoxylon">Protophyllocladoxylon</tp:taxon-name-part> <tp:taxon-name-part taxon-name-part-type="species" reg="francisiae">francisiae</tp:taxon-name-part></tp:taxon-name></italic><bold>B</bold> cf. <italic><tp:taxon-name><tp:taxon-name-part taxon-name-part-type="genus" reg="Cupressinoxylon">Cupressinoxylon</tp:taxon-name-part></tp:taxon-name></italic> sp. 1 <bold>C</bold><italic><tp:taxon-name><tp:taxon-name-part taxon-name-part-type="genus" reg="Phyllocladoxylon">Phyllocladoxylon</tp:taxon-name-part> <tp:taxon-name-part taxon-name-part-type="species" reg="antarcticum">antarcticum</tp:taxon-name-part></tp:taxon-name></italic><bold>D</bold> cf. <italic><tp:taxon-name><tp:taxon-name-part taxon-name-part-type="genus" reg="Cupressinoxylon">Cupressinoxylon</tp:taxon-name-part></tp:taxon-name></italic> sp. 2. Scale bar: 50 μm.</p></caption><graphic xmlns:xlink="http://www.w3.org/1999/xlink" xlink:href="phytokeys-156-081-g006.jpg" position="float" orientation="portrait" xlink:type="simple" id="oo_444206.jpg"><uri content-type="original_file" xlink:type="simple">https://binary.pensoft.net/fig/444206</uri></graphic></fig></tp:treatment-sec><ref-list><ref id="B34"><mixed-citation xmlns:xlink="http://www.w3.org/1999/xlink" xlink:type="simple"><person-group><name name-style="western"><surname>Philippe</surname><given-names>M</given-names></name><name name-style="western"><surname>Bamford</surname><given-names>MK</given-names></name></person-group> (<year>2008</year>) <article-title>A key to morphogenera used for Mesozoic conifer-like woods.</article-title><source>Review of Palaeobotany and Palynology</source><volume>148</volume>(<issue>2-4</issue>): <fpage>184</fpage>–<lpage>207</lpage>. <ext-link xlink:type="simple" ext-link-type="doi" xlink:href="10.1016/j.revpalbo.2007.09.004">https://doi.org/10.1016/j.revpalbo.2007.09.004</ext-link></mixed-citation></ref><ref id="B37"><mixed-citation xmlns:xlink="http://www.w3.org/1999/xlink" xlink:type="simple"><person-group><name name-style="western"><surname>Pujana</surname><given-names>RR</given-names></name><name name-style="western"><surname>Santillana</surname><given-names>SN</given-names></name><name name-style="western"><surname>Marenssi</surname><given-names>SA</given-names></name></person-group> (<year>2014</year>) <article-title>Conifer fossil woods from the La Meseta Formation (Eocene of Western Antarctica): Evidence of <tp:taxon-name><tp:taxon-name-part taxon-name-part-type="family">Podocarpaceae</tp:taxon-name-part></tp:taxon-name>-dominated forests.</article-title><source>Review of Palaeobotany and Palynology</source><volume>200</volume>: <fpage>122</fpage>–<lpage>137</lpage>. <ext-link xlink:type="simple" ext-link-type="doi" xlink:href="10.1016/j.revpalbo.2013.09.001">https://doi.org/10.1016/j.revpalbo.2013.09.001</ext-link></mixed-citation></ref><ref id="B46"><mixed-citation xmlns:xlink="http://www.w3.org/1999/xlink" xlink:type="simple"><person-group><name name-style="western"><surname>Tainter</surname><given-names>FH</given-names></name></person-group> (<year>1968</year>) <source>Microscopic identification of commercial Chilean woods. La identificación microscópica de las maderas comerciales chilenas. Special Publication Three.</source><publisher-name>School of Forestry</publisher-name>, <publisher-loc>University of Montana, Missoula</publisher-loc>, <size units="page">27 pp</size>.</mixed-citation></ref><ref id="B21"><mixed-citation xmlns:xlink="http://www.w3.org/1999/xlink" xlink:type="simple"><person-group><name name-style="western"><surname>Greguss</surname><given-names>P</given-names></name></person-group> (<year>1972</year>) Xylotomy of the living conifers. Akadémiai Kiadó, 1–329.</mixed-citation></ref><ref id="B28"><mixed-citation xmlns:xlink="http://www.w3.org/1999/xlink" xlink:type="simple"><person-group><name name-style="western"><surname>Meylan</surname><given-names>BA</given-names></name><name name-style="western"><surname>Butterfield</surname><given-names>BG</given-names></name></person-group> (<year>1978</year>) The structure of New Zealand woods. New Zealand Department of Scientific and Industrial Research, Wellington, 1–250.</mixed-citation></ref><ref id="B42"><mixed-citation xmlns:xlink="http://www.w3.org/1999/xlink" xlink:type="simple"><person-group><name name-style="western"><surname>Roig</surname><given-names>FA</given-names></name></person-group> (<year>1992</year>) <article-title>Comparative wood anatomy of southern South America <tp:taxon-name><tp:taxon-name-part taxon-name-part-type="family">Cupressaceae</tp:taxon-name-part></tp:taxon-name>.</article-title><source>IAWA Bulletin</source><volume>13</volume>(<issue>2</issue>): <fpage>151</fpage>–<lpage>162</lpage>. <ext-link xlink:type="simple" ext-link-type="doi" xlink:href="10.1163/22941932-90001263">https://doi.org/10.1163/22941932-90001263</ext-link></mixed-citation></ref><ref id="B54"><mixed-citation xmlns:xlink="http://www.w3.org/1999/xlink" xlink:type="simple"><person-group><name name-style="western"><surname>Vidaurre Echeverría</surname><given-names>SF</given-names></name><name name-style="western"><surname>Rallo de la Barra</surname><given-names>M</given-names></name><name name-style="western"><surname>Ulloa Alvarez</surname><given-names>I</given-names></name><name name-style="western"><surname>Rosende Beytía</surname><given-names>R</given-names></name></person-group> (<year>1987</year>) Anatomy of Chilean conifers [Anatomía de las coníferas chilenas]. In: Proceedings of VI Reunión sobre Investigación y Desarrollo en Productos Forestales. Universidad de Concepción, Concepción, 1–15.</mixed-citation></ref><ref id="B63"><mixed-citation xmlns:xlink="http://www.w3.org/1999/xlink" xlink:type="simple"><person-group><name name-style="western"><surname>Woltz</surname><given-names>P</given-names></name><name name-style="western"><surname>Gondran</surname><given-names>M</given-names></name><name name-style="western"><surname>Marguerier</surname><given-names>J</given-names></name><name name-style="western"><surname>Gajardo</surname><given-names>R</given-names></name></person-group> (<year>1998</year>) <article-title>Xylologie des conifères endemiques des Andes meridionales au MEB. III. <tp:taxon-name><tp:taxon-name-part taxon-name-part-type="family">Podocarpaceae</tp:taxon-name-part></tp:taxon-name>.</article-title><source>Revue de Cytologie et de Biologie Végétales - Le Botaniste</source><volume>21</volume>: <fpage>3</fpage>–<lpage>14</lpage>.</mixed-citation></ref><ref id="B53"><mixed-citation xmlns:xlink="http://www.w3.org/1999/xlink" xlink:type="simple"><person-group><name name-style="western"><surname>Vásquez Correa</surname><given-names>ÁM</given-names></name><name name-style="western"><surname>Alcántara Vara</surname><given-names>E</given-names></name><name name-style="western"><surname>Herrera Machuca</surname><given-names>MÁ</given-names></name></person-group> (<year>2010</year>) <article-title>Wood anatomy of Colombian <tp:taxon-name><tp:taxon-name-part taxon-name-part-type="family">Podocarpaceae</tp:taxon-name-part></tp:taxon-name> (<italic><tp:taxon-name><tp:taxon-name-part taxon-name-part-type="genus">Podocarpus</tp:taxon-name-part></tp:taxon-name>, <tp:taxon-name><tp:taxon-name-part taxon-name-part-type="genus">Prumnopitys</tp:taxon-name-part></tp:taxon-name></italic> and <italic><tp:taxon-name><tp:taxon-name-part taxon-name-part-type="genus">Retrophyllum</tp:taxon-name-part></tp:taxon-name></italic>).</article-title><source>Botanical Journal of the Linnean Society</source><volume>164</volume>(<issue>3</issue>): <fpage>293</fpage>–<lpage>302</lpage>. <ext-link xlink:type="simple" ext-link-type="doi" xlink:href="10.1111/j.1095-8339.2010.01087.x">https://doi.org/10.1111/j.1095-8339.2010.01087.x</ext-link></mixed-citation></ref></ref-list></tp:taxon-treatment>
